# Supplementary material for: Quantitative proteomics and bioinformatic analysis provide new insight into the dynamic response of porcine intestine to Salmonella Typhimurium
Source: Front Cell Infect Microbiol. 2015 Sep 3;5:64. doi: 10.3389/fcimb.2015.00064 (PMC4558531; doi:10.3389/fcimb.2015.00064)
Supplement: Supplementary Table 1 — Proteins identified in ileum using iTRAQ analysis. [file Table1.XLS]

## Sheet: Hoja1
nr_gr	N	Unused	Total	X.Cov	Accession	Species	Gene Name 2 (functional analysis)	Name (edited)	fc115	pv115	fc116	pv116	fc117	pv117
234	12	39.49	39.49	74.8387	ENSSSCP00000018050	Sus scrofa	FABP6	Gastrotropin (GT)(Fatty acid-binding protein 6)(Ileal lipid-binding protein)(ILBP)(Porcine ileal peptide)(PIP)	0.495226	0.00302553	0.416984	0.000369266	0.859695	0.457854
233	110	10.17	10.17	57.8231	ENSSSCP00000018010	Sus scrofa	NPM1	Nucleophosmin (NPM)(Nucleolar phosphoprotein B23)(Numatrin)(Nucleolar protein NO38)	0.930538	0.041604	0.880175	0.000448831	0.902049	0.00413389
177	68	14.22	14.22	76.5217	ENSSSCP00000013652	Sus scrofa	RPLP2	60S acidic ribosomal protein P2	1.21221	0.00392872	1.25446	0.000524307	1.07783	0.0197966
76	48	16.99	16.99	64.2012	gi|194034195	Sus scrofa	ANXA1	PREDICTED: similar to Annexin 1	1.48245	0.0498772	1.67716	0.000675204	1.11646	0.370071
150	95	11.1	11.1	53.3816	ENSSSCP00000010879	Sus scrofa	HNRNPF	Heterogeneous nuclear ribonucleoprotein F (hnRNP F)(Nucleolin-like protein mcs94-1)	0.943702	0.276852	0.891341	0.00139376	0.919089	0.12583
11	83	12.31	15.12	58.4375	ENSSSCP00000000304	Sus scrofa	HNRNPA1	Heterogeneous nuclear ribonucleoprotein A1	1.06469	0.304594	1.07495	0.00147453	0.948418	0.341743
197	426	2.19	2.19	34.2657	ENSSSCP00000015028	Sus scrofa	RPS23	40S ribosomal protein S23	0.845679	0.022939	0.710285	0.00149797	0.853114	0.0818907
225	228	4.88	4.88	23.8532	ENSSSCP00000017521	Sus scrofa	CALD1	Caldesmon 1 (H-caldesmon)	1.26646	0.105338	1.38563	0.00206649	1.12781	0.261665
183	43	18.29	18.29	62.426	ENSSSCP00000014202	Sus scrofa	LDHA	L-lactate dehydrogenase A chain (LDH-A)(EC 1.1.1.27)(LDH muscle subunit)(LDH-M)	0.882571	0.0492154	0.877507	0.00353533	0.986658	0.7576
286	230	4.83	4.83	58.7786	gi|218664491	Sus scrofa	LGALS3	Lectin, galactoside-binding, soluble, 3	0.790057	0.0352982	0.690441	0.00365347	1.03854	0.624717
10	115	9.43	9.43	56.4171	ENSSSCP00000000288	Sus scrofa	PCBP2	Heterogeneous nuclear ribonucleoprotein (Poly(rC)-binding protein 2)	0.875922	0.0807222	0.770681	0.00407393	0.919018	0.332117
56	79	12.69	12.69	67.1642	ENSSSCP00000004229	Sus scrofa	PRDX1	Peroxiredoxin-1 (EC 1.11.1.15)(Thioredoxin peroxidase 2)(Thioredoxin-dependent peroxide reductase 2)(Proliferation-associated gene protein)(PAG)(Natural killer cell-enhancing factor A)(NKEF-A)	0.893739	0.0128564	0.836168	0.00426322	0.990806	0.812033
239	20	30.72	30.72	90.099	ENSSSCP00000018489	Sus scrofa	KRT19	Keratin type I cytoskeletal 19 (Cytokeratin-19)	0.818948	0.042113	0.804367	0.00497437	0.925859	0.685215
278	46	17.46	17.48	39.9329	gi|194036835	Sus scrofa	ALDH9A1	PREDICTED: similar to Aldehyde dehydrogenase 9A1	0.825358	0.0523832	0.739877	0.00550383	1.06692	0.226407
41	137	8.28	8.28	46.6859	gi|189409353	Sus scrofa	HP	Haptoglobin	1.11644	0.201439	1.52855	0.00563153	1.20743	0.271459
115	90	11.76	11.76	68.1159	gi|55668280	Sus scrofa	HSPB1	Heat shock 27 kDa protein, HSP BETA 1	1.04123	0.0918891	1.26513	0.00706844	0.98794	0.593434
89	170	6.78	6.78	52	ENSSSCP00000006593	Sus scrofa	RPL7	Ribosomal protein L7	0.962361	0.110041	0.909841	0.00716241	0.985121	0.303555
249	57	15.8	15.8	91.4286	ENSSSCP00000018967	Sus scrofa	PFN1	Profilin	0.967975	0.15495	0.941273	0.00779369	1.0319	0.513731
242	45	17.86	17.86	71.6418	ENSSSCP00000018643	Sus scrofa	NME2	Nucleoside diphosphate kinase B (NDP kinase B)(NDK B)(EC 2.7.4.6) NDKB_PIG	0.908335	0.114105	0.809077	0.0082272	0.8959	0.0321851
297	2	104.28	104.28	86.1386	gi|45269029	Sus scrofa	ACTB	Cytoskeletal beta actin	1.03881	0.0491391	1.04867	0.00843808	1.00479	0.864156
121	535	1.81	4.81	48.9362	ENSSSCP00000008804	Sus scrofa	TMSB10	Thymosin beta-10 (Thymosin beta-9)	1.20796	0.107524	1.28457	0.00855134	1.08871	0.111991
285	3	67.44	67.44	60.0273	gi|1945447	Sus scrofa	HSP90AA1	90-kDa heat shock protein	0.988442	0.682117	1.11227	0.0088623	1.01203	0.675836
250	323	3.25	3.25	37.6623	ENSSSCP00000019005	Sus scrofa	EIF5A	Eukaryotic translation initiation factor 5A-1 (eIF-5A-1)(eIF-5A1)(Eukaryotic initiation factor 5A isoform 1)(eIF-5A)(eIF-4D)(Rev-binding factor)	0.874875	0.016522	0.892664	0.0108828	0.948892	0.206282
81	379	2.64	2.64	40.3941	ENSSSCP00000005884	Sus scrofa	ORM1	Alpha-1 acid glycoprotein	1.0186	0.65676	1.15686	0.011361	1.06174	0.274277
200	125	8.98	8.98	45.8333	ENSSSCP00000015203	Sus scrofa	HSPA4	Heat shock 70 kDa protein 4 (Heat shock 70-related protein APG-2)(HSP70RY)	1.042	0.162483	1.12482	0.0117777	1.03272	0.0943341
28	131	8.65	8.65	41.9355	ENSSSCP00000001675	Sus scrofa	RPL10A	60S ribosomal protein L10a	0.980686	0.333076	0.932959	0.012804	0.950888	0.283075
244	17	34.12	34.2	34.8657	ENSSSCP00000018720	Sus scrofa	CLTC	Clathrin heavy chain	0.968819	0.272154	0.960231	0.013497	0.994615	0.825776
84	127	8.84	8.84	36.3322	ENSSSCP00000006060	Sus scrofa	SET	Protein SET (Phosphatase 2A inhibitor I2PP2A)(I-2PP2A)(Template-activating factor I)(TAF-I)(HLA-DR-associated protein II)(PHAPII)(Inhibitor of granzyme A-activated DNase)(IGAAD)	1.01665	0.748651	0.948306	0.0135316	0.966526	0.277678
70	91	11.7	11.7	55.2273	ENSSSCP00000005322	Sus scrofa	RPL4	60S ribosomal protein L4 Fragment (L1)	0.939007	0.146395	0.84685	0.0140336	0.929846	0.159314
299	264	4.17	4.17	27.5862	gi|51338618	Sus scrofa	RPS15	40S ribosomal protein S15; AltName: RIG protein	1.08257	0.0711374	1.13001	0.0159278	0.954021	0.320015
97	51	16.64	24.59	76.2097	gi|45272586	Sus scrofa	TPM3	Tropomyosin 3	1.02432	0.318749	1.03551	0.0159767	1.02138	0.412371
147	104	10.49	10.49	51.9417	ENSSSCP00000010712	Sus scrofa	IGLC1	Ig lambda chain C region	1.17963	0.0664805	1.22577	0.0168477	1.19438	0.147121
9	11	41.64	41.64	76.2781	ENSSSCP00000000267	Sus scrofa	KRT8	Keratin type II cytoskeletal 8 (Cytokeratin-8)	0.736308	0.0609562	0.684785	0.017716	0.916305	0.670788
109	38	22.51	22.51	47.9661	ENSSSCP00000007382	Sus scrofa	GBP1	Guanylate binding protein 1	1.05158	0.137926	1.1583	0.0177529	1.07108	0.0661998
73	299	3.63	3.63	28.0374	gi|85681889	Sus scrofa	RPL10	60S ribosomal protein L10; AltName: Protein QM homolog	0.941673	0.269425	0.890911	0.0192434	0.953832	0.47308
37	73	13.47	19.65	47.5524	ENSSSCP00000002497	Sus scrofa	ACTN1	Alpha-actinin 1	1.06984	0.153479	1.13567	0.0194308	1.05529	0.22357
189	168	6.79	6.8	31.0054	gi|11869931	Sus scrofa	C3	Complement component C3	0.933795	0.146375	0.904837	0.0206673	0.976445	0.697764
127	106	10.35	10.35	55.0336	ENSSSCP00000009000	Sus scrofa	CALM1	Calmodulin	1.02951	0.256854	1.08626	0.0208622	1.19227	0.00224031
295	60	15.51	24.73	54.7582	gi|39777368	Sus scrofa	HSPA1B	heat shock protein 70.2 [Sus scrofa] [gi_39777368_gb_AAR30953.1;gi_56748897_sp_Q6S4N2.1_HS71B_PIG;gi_47523308_ref_NP_998931.1;gi_148724920_emb_CAN87708.1;gi_147225156_emb_CAN13333.1;tr_A5A8V6_A5A8V6_PIG;sp_Q6S4N2_HS71B_PIG]	1.01047	0.575076	1.14847	0.0209062	1.01513	0.708802
288	54	16.25	16.25	44.5455	gi|229892818	Sus scrofa	PTMA	Prothymosin, alpha	1.16371	0.0822356	1.26723	0.0215526	1.06671	0.184558
231	78	13.05	13.05	90.2439	ENSSSCP00000017727	Sus scrofa	PPIA	Peptidyl-prolyl cis-trans isomerase A (PPIase A)(Rotamase A)(EC 5.2.1.8)(Cyclophilin A)(Cyclosporin A-binding protein)	0.952292	0.134813	0.905774	0.0217952	1.0105	0.752694
195	239	4.63	18.67	68.1452	ENSSSCP00000014723	Sus scrofa	TPM4	Tropomyosin alpha-4 chain (Tropomyosin-4)	1.18271	0.00929025	1.32116	0.0217996	1.13473	0.10403
257	176	6.46	6.46	52.2876	gi|122064583	Sus scrofa	SOD1	Superoxide dismutase [Cu-Zn]	0.944439	0.293479	0.845906	0.022655	0.891002	0.0528463
143	233	4.76	4.78	35.7143	gi|123375	Sus scrofa	HMGB2	High mobility group protein B2	0.997051	0.976483	1.17726	0.0239979	1.03177	0.517098
210	6	51.97	51.97	74.7182	ENSSSCP00000016063	Sus scrofa	HSPA8	44k ATPase of 70k heat-shock cognate protein Fragment (EC 3.6.1.3)	1.03662	0.116596	1.07761	0.0251929	0.988958	0.488119
90	392	2.49	2.49	42.0168	gi|189043876	Sus scrofa	RPS20	40S ribosomal protein S20	0.904017	0.228606	0.836782	0.0254035	0.867417	0.0888346
160	116	9.39	9.39	59.434	gi|1730500	Sus scrofa	Prophenin-1	Prophenin-1	2.06633	0.0291139	2.51988	0.0257055	1.13786	0.323611
107	263	4.18	4.18	43.4641	ENSSSCP00000007355	Sus scrofa	RPL5	60S ribosomal protein L5 Fragment	0.94567	0.111532	0.913391	0.0271469	0.936498	0.231329
63	211	5.4	5.4	43.465	ENSSSCP00000004780	Sus scrofa	MARCKS	Myristoylated alanine-rich C-kinase substrate (Protein kinase C substrate, 80 kDa protein, light chain)(PKCSL)(80K-L protein)	1.3399	0.0888776	1.66922	0.027651	1.29294	0.0816491
13	75	13.31	13.31	62.9139	ENSSSCP00000000403	Sus scrofa	MYL6	Myosin light polypeptide 6 (Smooth muscle and nonmuscle myosin light chain alkali 6)(Myosin light chain alkali 3)(Myosin light chain 3)(MLC-3)(LC17)	1.26274	0.000828143	1.19484	0.0278496	1.12968	0.155891
215	142	8.12	8.12	49.5215	gi|197251946	Sus scrofa	ACTR3	ARP3 actin-related protein 3 homolog	1.02754	0.393397	0.930671	0.0279751	0.984606	0.76191
251	44	18.12	18.12	49.5074	ENSSSCP00000019023	Sus scrofa	EIF4A1	Eukaryotic translation initiation factor 4A isoform 1	0.934407	0.0299489	0.889883	0.0282887	0.95021	0.296247
232	102	10.74	10.74	50	ENSSSCP00000017791	Sus scrofa	BASP1	Brain acid soluble protein 1 (BASP1 protein)(Neuronal axonal membrane protein NAP-22)(22 kDa neuronal tissue-enriched acidic protein) pep:novel chromosome:Sscrofa9:16:6089147:6089833:1 gene:ENSSSCG00000016795 transcript:ENSSSCT00000018284 [Source:	1.26568	0.0505264	1.36474	0.0312833	1.09666	0.231835
24	10	45.88	45.88	75	ENSSSCP00000001437	Sus scrofa	TUBB	Tubulin beta chain (Tubulin beta-5 chain)	0.975636	0.525555	0.90643	0.0315608	0.999671	0.988831
226	417	2.27	3.04	55.6962	gi|584742	Sus scrofa	AKR1B1	Aldose reductase; AltName: Aldehyde reductase	0.905659	0.00807048	0.8215	0.0325744	0.906752	0.0997509
101	250	4.48	4.48	35.9551	ENSSSCP00000007025	Sus scrofa	S100A8	Calcium-binding protein S100A8	1.29373	0.0879564	1.30708	0.0330144	0.958856	0.250283
262	5	62.06	62.06	74.2816	gi|136192	Sus scrofa	TF	Serotransferrin	1.01017	0.726877	1.10608	0.0332992	0.922335	0.152716
99	308	3.44	3.44	41.6667	ENSSSCP00000007023	Sus scrofa	S100A9	Calcium-binding protein S100A9	1.45436	0.137515	1.36347	0.0362958	0.975765	0.848951
98	182	6.31	6.31	36.4103	ENSSSCP00000007010	Sus scrofa	ILF2	Novel protein coding. Orthologue: Interleukin enhancer binding factor 2, ENSBTAG00000012471,Q2T9Y9_BOVIN	1.09337	0.0607615	1.12165	0.0367122	0.989701	0.769346
203	9	48.24	48.24	99.3197	ENSSSCP00000015647	Sus scrofa	HBB	Hemoglobin subunit beta (Hemoglobin beta chain)(Beta-globin)	0.887646	0.0911521	0.789995	0.0369065	0.823785	0.0356821
205	148	7.67	7.67	43.9759	gi|164664460	Sus scrofa	CHORDC1	Cysteine and histidine-rich domain (CHORD)-containing 1	1.13694	0.147675	1.27548	0.0372967	1.08534	0.0277676
33	18	33.77	33.77	77.2128	gi|194038728	Sus scrofa	PKM2	PREDICTED: Pyruvate kinase isozymes M1/M2 isoform 1	1.04285	0.0634083	1.07207	0.0373798	1.02418	0.272022
65	173	6.61	29.66	68.662	ENSSSCP00000004929	Sus scrofa	TPM1	Tropomyosin alpha-1 chain (Tropomyosin-1)(Alpha-tropomyosin)	0.954601	0.296345	0.851757	0.0386634	0.901637	0.231377
92	208	5.47	5.47	45.7014	gi|194036806	Sus scrofa	RCSD1	Capz-interacting protein (Protein kinase substrate CapZIP)(RCSD domain-containing protein 1)	1.57335	0.0138217	1.72891	0.0388597	1.00392	0.98531
87	26	27.3	27.3	79.1837	ENSSSCP00000006472	Sus scrofa	YWHAZ	Tyrosine 3-monooxygenase/tryptophan 5-monooxygenase activation protein zeta polypeptide	0.952681	0.463097	0.865047	0.0396719	0.984203	0.724835
171	286	3.76	3.77	31.3559	ENSSSCP00000012965	Sus scrofa	EIF2S3	Eukaryotic translation initiation factor 2, subunit 3 gamma, 52kDa	0.854524	0.0863377	0.837064	0.0397255	0.833679	0.0251696
300	471	2.01	2.01	45.625	gi|51704218	Sus scrofa	RPL29	60S ribosomal protein L29	1.09547	0.370283	1.26024	0.0398868	1.03383	0.566046
39	249	4.51	4.51	45.584	gi|194038349	Sus scrofa	SERPINA3	Alpha-1-antichymotrypsin 3	1.08882	0.20608	1.19435	0.0406892	1.01658	0.77149
252	84	12.2	12.2	40.544	gi|164472	Sus scrofa	GSN	Plasma gelsolin precursor	1.01433	0.686256	1.03544	0.0407708	0.993797	0.74925
120	30	24.83	24.83	78.169	ENSSSCP00000008517	Sus scrofa	HBA1	Hemoglobin subunit alpha (Hemoglobin alpha chain)(Alpha-globin)	0.779095	0.0327067	0.716432	0.040783	0.739438	0.0359345
148	365	2.77	2.77	17.3913	ENSSSCP00000010740	Sus scrofa	MIF	Macrophage migration inhibitory factor (MIF)(EC 5.3.2.1)(Phenylpyruvate tautomerase)(L-dopachrome tautomerase)(EC 5.3.3.12)(L-dopachrome isomerase)(Glycosylation-inhibiting factor)(GIF)	0.785805	0.252799	0.749712	0.0431019	0.977062	0.888318
26	243	4.59	4.62	63.1579	ENSSSCP00000001631	Sus scrofa	RPS18	40S ribosomal protein S18	0.982707	0.720106	0.938624	0.0438467	0.977507	0.709199
198	354	2.9	2.9	32.0755	ENSSSCP00000015066	Sus scrofa	GLRX	Glutaredoxin-1 (Thioltransferase-1)(TTase-1)	0.864691	0.188586	0.76275	0.0468654	0.864538	0.0905802
298	200	5.89	5.89	48.5714	gi|51338616	Sus scrofa	RPL23	60S ribosomal protein L23; AltName: Ribosomal protein L17	0.794669	0.103769	0.754826	0.0469657	0.916801	0.128404
133	447	2.06	2.06	22.651	ENSSSCP00000009802	Sus scrofa	PDLIM5	PDZ and LIM domain protein 5 (Enigma homolog)(Enigma-like PDZ and LIM domains protein)	1.01498	0.864383	1.11215	0.0473221	1.05518	0.408351
27	401	2.39	2.39	67.8788	ENSSSCP00000001659	Sus scrofa	RPS10	Putative 40S ribosomal protein S10-like protein	0.911429	0.152613	0.867239	0.0479358	0.972394	0.66656
184	251	4.43	4.43	43.0464	ENSSSCP00000014220	Sus scrofa	RPS13	40S ribosomal protein S13	0.981972	0.191353	0.905181	0.0501401	1.01427	0.62112
169	361	2.8	2.8	25.8427	ENSSSCP00000012736	Sus scrofa	PCNP	PEST proteolytic signal-containing nuclear protein (PEST-containing nuclear protein)(PCNP)	1.29748	0.161108	1.49757	0.0539454	1.20488	0.117278
116	204	5.61	5.61	37.8531	ENSSSCP00000008274	Sus scrofa	CCT6A	T-complex protein 1 subunit zeta Fragment (TCP-1-zeta)(CCT-zeta)	0.996859	0.965515	0.89699	0.0551044	0.908522	0.0852369
206	93	11.47	11.52	76.2264	ENSSSCP00000015994	Sus scrofa	APOA1	Apolipoprotein A-I Precursor	1.13308	0.0199275	0.863121	0.0553715	0.84599	0.00309083
258	118	9.3	9.3	51.1864	gi|122069666	Sus scrofa	RPSA	40S ribosomal protein SA; AltNames: Laminin receptor 1; 37/67 kDa laminin receptor; Laminin-binding protein precursor p40;	0.95474	0.297562	0.851068	0.0557122	0.954992	0.257524
144	347	3	3	28.8793	ENSSSCP00000010408	Sus scrofa	RAN	Ran, small GTP-binding protein member of RAS oncogene family	0.886957	0.0972362	0.856521	0.05573	0.914067	0.0113215
91	254	4.42	4.42	31.7269	gi|194036759	Sus scrofa	MCM4	PREDICTED: similar to Minichromosome maintenance complex component 4	1.06593	0.110228	1.14033	0.055844	1.01857	0.47772
173	141	8.14	8.14	52.6863	ENSSSCP00000013160	Sus scrofa	MSN	Moesin (Membrane-organizing extension spike protein)	1.03984	0.437493	1.0802	0.0574818	1.06664	0.276931
284	199	5.99	5.99	38.6059	gi|194044286	Sus scrofa	RRBP1	PREDICTED: similar to Ribosome receptor // Ribosome binding protein 1	1.13903	0.149764	1.2097	0.0578567	1.16021	0.0166649
256	52	16.41	16.41	50.5376	gi|120742	Sus scrofa	GPI	Glucose-6-phosphate isomerase	0.992023	0.721579	0.949627	0.0606127	0.976258	0.182762
223	189	6.1	6.1	39.4196	ENSSSCP00000017159	Sus scrofa	VIL1	Villin-1	0.904673	0.0921263	0.86203	0.0611094	1.06529	0.357991
137	103	10.58	10.58	39.3481	gi|141521428	Sus scrofa	HSPH1	Heat shock 105kDa/110kDa protein 1	1.01457	0.84682	1.15153	0.0611735	0.932659	0.315992
71	369	2.73	2.73	39.759	ENSSSCP00000005340	Sus scrofa	ANP32A	Novel protein coding. Ortologue: Acidic leucine-rich nuclear phosphoprotein 32 family member A, ENSBTAG00000012365, AN32A_BOVIN	0.904129	0.372991	0.869409	0.0612317	0.918455	0.264497
119	139	8.22	8.22	58.7121	ENSSSCP00000009623	Sus scrofa	RPS3A	Ribosomal protein S3A	0.913443	0.0456649	0.886898	0.061496	0.953368	0.227406
100	274	4.03	4.03	67.3469	ENSSSCP00000007024	Sus scrofa	S100A12	Protein S100-A12 (S100 calcium-binding protein A12)(Calgranulin-C)(CAGC)	2.17311	0.0647679	2.53196	0.0640007	1.22691	0.403331
269	55	16.13	16.13	78.3133	gi|164425	Sus scrofa	CFL1	Cofilin	0.939513	0.384432	0.8237	0.0645572	1.02349	0.583772
7	238	4.66	4.66	45.8564	ENSSSCP00000000185	Sus scrofa	ARF3	ADP-ribosylation factor 2	1.01099	0.669148	1.10673	0.0658577	1.07008	0.231721
153	461	2.02	2.02	30.9322	ENSSSCP00000011267	Sus scrofa	NOLC1	Nucleolar phosphoprotein p130 (Nucleolar 130 kDa protein)(140 kDa nucleolar phosphoprotein)(Nopp140)(Nucleolar and coiled-body phosphoprotein 1)(HCV NS5A trans-regulated protein 13)(NS5ATP13)	1.19998	0.00533184	1.1582	0.0661937	1.05962	0.263039
149	150	7.6	7.65	53.8961	ENSSSCP00000010761	Sus scrofa	UBE2L3	Ubiquitin carrier protein (EC 6.3.2.-)	0.951116	0.420726	1.06815	0.0670687	1.05828	0.194416
106	179	6.38	6.38	34.4507	ENSSSCP00000007290	Sus scrofa	SARS	Seryl-tRNA synthetase, cytoplasmic (EC 6.1.1.11)	0.94953	0.524964	0.836124	0.0674589	0.856778	0.156613
140	475	2.01	2.01	5.21472	ENSSSCP00000010111	Sus scrofa	KCTD12	BTB/POZ domain-containing protein KCTD12 (Pfetin)(Predominantly fetal expressed T1 domain)	1.10302	0.514292	1.17738	0.0675261	1.16425	0.00208778
62	384	2.58	2.58	37.1212	ENSSSCP00000004510	Sus scrofa	RPS12	40S ribosomal protein S12	0.921466	0.359346	0.899428	0.0676803	0.958861	0.343498
240	87	11.95	14.69	54.8837	ENSSSCP00000018502	Sus scrofa	KRT20	Keratin type I cytoskeletal 20 (Cytokeratin-20)	0.834598	0.0255689	0.910199	0.0685191	0.991618	0.93709
40	72	13.57	13.57	36.3071	ENSSSCP00000002725	Sus scrofa	WARS	Tryptophanyl-tRNA synthase	1.00485	0.94967	1.25839	0.0687012	1.0656	0.0605762
32	133	8.43	8.43	35.8407	gi|255683404	Sus scrofa	IDH2	Isocitrate dehydrogenase 2 (NADP+), mitochondrial	0.909904	0.367222	0.873931	0.0770062	0.837323	0.0682922
224	42	18.65	18.65	72.3288	ENSSSCP00000017242	Sus scrofa	NCL	Nucleolin (Protein C23)	0.851062	0.124195	0.843114	0.0797721	0.933992	0.429406
170	132	8.65	8.65	88.6364	ENSSSCP00000012901	Sus scrofa	TMSB4X	Thymosin beta-4 (T beta-4)	1.13346	0.0611408	1.14009	0.0805815	1.19946	0.0407465
135	443	2.07	2.07	33.7423	ENSSSCP00000009925	Sus scrofa	RPL21	60S ribosomal protein L21	1.01281	0.780668	1.05292	0.0824688	0.988815	0.600973
5	7	51.82	51.82	58.2613	ENSSSCP00000000151	Sus scrofa	MYH9	Myosin heavy chain 9, non-muscle	1.11884	0.0549867	1.0818	0.083203	1.11844	0.0905828
248	121	9.22	11.33	41.7051	gi|122134154	Sus scrofa	ENO3	Beta-enolase; AltNames: 2-phospho-D-glycerate hydro-lyase; Muscle-specific enolase; Enolase 3 [gi_122134154_sp_Q1KYT0.1_ENOB_PIG;gi_85720739_gb_ABC75829.1	0.91935	0.00865164	0.932081	0.0835192	0.968067	0.104802
36	478	2	21.78	41.9811	ENSSSCP00000002468	Sus scrofa	HSPA2	Heat shock-related 70 kDa protein 2	1.12129	0.13326	1.17765	0.0878587	1.04876	0.432843
199	313	3.36	3.38	28.1654	gi|160425375	Sus scrofa	CAST	Calpastatin	1.06679	0.119267	1.16373	0.0885493	1.09856	0.192053
302	272	4.03	4.03	37.2549	gi|6174950	Sus scrofa	RPL15	60S ribosomal protein L15	1.134	0.0176052	1.12373	0.0897192	1.09903	0.028941
68	39	22.36	70.29	88.3289	ENSSSCP00000011135	Sus scrofa	ACTA2	Vascular smooth muscle alpha-actin	1.07605	0.183979	1.15751	0.0902051	0.942951	0.275625
51	290	3.74	3.74	24.6073	ENSSSCP00000003820	Sus scrofa	CDC42	Cell division control protein 42 homolog Precursor	1.12512	0.104745	1.12158	0.0916245	1.10193	0.18429
174	190	6.1	6.1	52.6531	ENSSSCP00000013201	Sus scrofa	RPS4X	Ribosomal protein S4	0.957987	0.289379	0.918413	0.0932222	0.932718	0.236197
255	154	7.27	7.27	48	gi|281500757	Sus scrofa	AKR1A1	Aldehyde Reductase	0.842737	0.03465	0.894429	0.095621	0.931174	0.250984
204	240	4.63	4.63	60.0823	gi|115502828	Sus scrofa	RPS3	40S ribosomal protein S3	0.907037	0.0902102	0.868621	0.098418	0.939403	0.281507
217	374	2.69	2.69	46.6844	gi|194043901	Sus scrofa	SSB	PREDICTED: similar to Sjogren syndrome antigen B (autoantigen La)	0.996478	0.939911	1.06651	0.100357	0.989122	0.8776
131	1	110.69	110.69	74.7941	ENSSSCP00000009549	Sus scrofa	ALB	Serum albumin Precursor	0.999762	0.992957	1.11013	0.101248	0.909408	0.0798542
49	94	11.45	11.45	68.9655	Q29568	Sus scrofa	ENO1	Phosphopyruvate hydratase	1.06882	0.139993	1.11881	0.101478	1.07697	0.0177919
165	80	12.64	12.64	39.1781	ENSSSCP00000012570	Sus scrofa	AHSG	Alpha-2-HS-glycoprotein Precursor; Fragment (Fetuin-A)	1.0809	0.18252	1.07871	0.10796	0.936972	0.1249
78	15	34.59	34.59	43.1711	ENSSSCP00000005711	Sus scrofa	TLN1	Talin-1	0.983015	0.20225	0.94473	0.113488	0.975641	0.297157
111	292	3.7	9.99	54.0698	ENSSSCP00000007791	Sus scrofa	MYL9	Myosin regulatory light polypeptide 9 (Myosin regulatory light chain 9)(Myosin regulatory light chain 2, smooth muscle isoform)(LC20)	1.34105	0.0350891	1.23051	0.113607	1.11184	0.536531
132	474	2.01	2.01	17.9104	ENSSSCP00000009603	Sus scrofa	FGG	Fibrinogen gamma polypeptide	1.12415	0.216659	1.14492	0.116737	0.891435	0.353463
82	24	27.65	29.8	65.7658	gi|194033595	Sus scrofa	HSPA5	PREDICTED: Heat shock 70kDa protein 5	1.03881	0.00800664	1.10142	0.118566	0.970355	0.442983
158	213	5.39	5.39	36.1502	gi|158514030	Sus scrofa	RPL14	60S ribosomal protein L14	0.955682	0.243873	0.871057	0.119198	0.946128	0.348194
110	149	7.62	7.62	48.9286	ENSSSCP00000007416	Sus scrofa	EEF1D	Elongation factor 1-delta (EF-1-delta)(Antigen NY-CO-4)	1.07109	0.513457	1.19794	0.120107	1.1173	0.152859
181	207	5.51	5.51	43.2802	ENSSSCP00000013894	Sus scrofa	EEF1G	Elongation factor 1-gamma (EF-1-gamma)(eEF-1B gamma)	0.995528	0.945209	1.08568	0.125096	1.01515	0.788826
290	25	27.45	27.45	69.3694	gi|2506441	Sus scrofa	GAPDH	Glyceraldehyde-3-phosphate dehydrogenase	0.973656	0.447159	0.950785	0.127696	0.990638	0.753241
47	271	4.05	4.05	43.75	ENSSSCP00000003651	Sus scrofa	RPL22	60S ribosomal protein L22 (Heparin-binding protein HBp15)	0.951943	0.671471	0.756091	0.134356	0.845254	0.263198
117	214	5.32	5.32	46.332	ENSSSCP00000008287	Sus scrofa	FUS	RNA-binding protein FUS (Oncogene FUS)(Oncogene TLS)(Translocated in liposarcoma protein)(POMp75)(75 kDa DNA-pairing protein)	1.10811	0.26263	1.13074	0.139031	1.03347	0.523765
194	32	24.17	24.17	63.3094	ENSSSCP00000014615	Sus scrofa	CALR	Calreticulin Precursor	1.00289	0.865837	1.05976	0.139733	1.00739	0.74002
60	275	4.03	4.03	34.6847	ENSSSCP00000004377	Sus scrofa	SOD2	Superoxide dismutase [Mn], mitochondrial Fragment (EC 1.15.1.1)	1.05592	0.530701	1.1742	0.141029	0.956239	0.607155
253	77	13.16	17.96	45.509	gi|1170738	Sus scrofa	LDHB	L-lactate dehydrogenase B chain	0.959177	0.322656	0.95582	0.153393	0.99407	0.831726
213	212	5.39	5.39	41.5179	gi|75074817	Sus scrofa	PRDX6	Peroxiredoxin-6; AltName: Non-selenium glutathione peroxidase	0.843402	0.299926	0.807452	0.154113	0.89746	0.288244
304	188	6.18	6.18	59.8802	gi|82465299	Sus scrofa	FLNA	Filamin-A	1.07299	0.409554	1.2072	0.158885	0.963157	0.610474
207	36	22.79	22.79	67.2727	ENSSSCP00000015997	Sus scrofa	TAGLN	Transgelin (Smooth muscle protein 22-alpha)(SM22-alpha)(WS3-10)(22 kDa actin-binding protein)	1.08121	0.280153	1.16207	0.166657	0.915495	0.233214
112	50	16.8	21.8	65.8537	ENSSSCP00000007864	Sus scrofa	YWHAB	Tyrosine 3-monooxygenase/tryptophan 5-monooxygenase activation protein, beta polypeptide //14-3-3 protein beta/alpha (Protein kinase C inhibitor protein 1)(KCIP-1)(Protein 1054) (tyrosine 3-monooxygenase/tryptophan 5-monooxygenase activation protein, be	1.10933	0.0615075	1.11681	0.167206	1.10111	0.0415341
179	241	4.63	4.63	54.359	ENSSSCP00000013857	Sus scrofa	PRDX5	Peroxiredoxin 5	0.907674	0.101965	0.919903	0.16879	0.96507	0.449448
44	105	10.41	10.41	73.2484	ENSSSCP00000003296	Sus scrofa	RPS19	40S ribosomal protein S19	0.997234	0.953642	0.936889	0.17323	0.983279	0.809736
193	159	7.16	7.16	55.2764	ENSSSCP00000014605	Sus scrofa	PRDX2	Peroxiredoxin-2 (EC 1.11.1.15)(Thioredoxin peroxidase 1)(Thioredoxin-dependent peroxide reductase 1)(Thiol-specific antioxidant protein)(TSA)	0.878125	0.0662073	0.828325	0.173266	0.916511	0.102944
168	425	2.23	2.23	46.4968	ENSSSCP00000012733	Sus scrofa	RPL24	60S ribosomal protein L24 (Ribosomal protein L30)	0.921422	0.441061	0.806073	0.175424	0.945824	0.777637
167	324	3.24	3.24	31.3646	ENSSSCP00000012658	Sus scrofa	HCLS1	Hematopoietic cell-specific lyn substrate 1	1.08392	0.39089	1.04905	0.176892	0.916912	0.186271
14	526	1.95	1.95	21.8605	gi|194037562	Sus scrofa	NACA2	PREDICTED: similar to Nascent polypeptide-associated complex alpha subunit isoform 2	1.04438	0.402738	1.09468	0.181968	0.969439	0.681381
31	21	30.42	61.71	64.6409	ENSSSCP00000001854	Sus scrofa	HSPCB	Heat shock 90kD protein 1, beta	1.01032	0.727169	1.07185	0.19008	1.00943	0.609888
74	362	2.79	2.79	35.4801	gi|178056753	Sus scrofa	PYGL	Liver glycogen phosphorylase	0.878819	0.305573	0.851948	0.190209	0.95174	0.500596
45	422	2.24	2.24	51.8987	ENSSSCP00000003432	Sus scrofa	RPS11	40S ribosomal protein S11	0.981921	0.686051	0.926093	0.192807	0.944004	0.0335882
54	71	13.58	13.58	71.7617	ENSSSCP00000004109	Sus scrofa	SERBP1	Plasminogen activator inhibitor 1 RNA-binding protein (PAI1 RNA-binding protein 1)(PAI-RBP1)(SERPINE1 mRNA-binding protein 1)	1.01957	0.604651	1.00733	0.193763	0.935788	0.179624
228	232	4.77	4.77	33.9623	ENSSSCP00000017666	Sus scrofa	GARS	Glycyl-tRNA synthetase (EC 6.1.1.14)(Glycine--tRNA ligase)	1.173	0.0798944	1.20872	0.194638	1.05007	0.524519
122	89	11.76	13.76	57.0533	gi|4033507	Sus scrofa	ANXA4	Annexin A4	0.886439	0.291257	0.841183	0.198397	1.20376	0.00313649
192	187	6.19	6.19	35.7895	ENSSSCP00000014507	Sus scrofa	CDC37	Cell division cycle 37 protein	1.15352	0.0577153	1.14025	0.202039	1.14171	0.252548
188	184	6.21	6.21	51.6174	ENSSSCP00000014384	Sus scrofa	KHSRP	Far upstream element-binding protein 2 (FUSE-binding protein 2)(KH type-splicing regulatory protein)(KSRP)(p75)	0.902606	0.300528	1.11434	0.202576	1.04462	0.499737
301	92	11.66	11.66	48.5915	gi|56384243	Sus scrofa	RPL6	Ribosomal protein L6 [Sus scrofa]	0.96496	0.518398	0.904381	0.203034	0.933174	0.0677905
59	297	3.65	3.65	39.7482	ENSSSCP00000004374	Sus scrofa	TCP1	T-complex protein 1 subunit alpha (TCP-1-alpha)(CCT-alpha)	0.929374	0.138618	0.91339	0.203473	0.941468	0.226677
296	355	2.87	2.87	57.5	gi|45268967	Sus scrofa	RPS28	40S ribosomal protein S28	1.1621	0.503297	1.20214	0.205095	1.06877	0.644548
202	348	2.99	2.99	35.512	gi|541628	Sus scrofa	HPX	Hemopexin (Hyaluronidase)	0.970145	0.700702	1.08375	0.209935	0.985996	0.792671
16	180	6.34	6.34	43.2836	gi|194037820	Sus scrofa	ARHGDIB	PREDICTED: Rho GDP-dissociation inhibitor 2	1.13641	0.110813	1.14677	0.210087	1.03542	0.261322
185	185	6.19	6.19	53.2319	ENSSSCP00000014233	Sus scrofa	PSMA1	Proteasome subunit alpha type 1	0.923414	0.261681	0.862028	0.210446	0.994761	0.918523
156	14	37.29	40	61.8026	ENSSSCP00000011767	Sus scrofa	VIM	Vimentin	1.00121	0.979338	1.09886	0.215567	1.02849	0.419895
201	111	10.03	10.9	69.4567	ENSSSCP00000015252	Sus scrofa	HSPA9	Stress-70 protein, mitochondrial Precursor (75 kDa glucose-regulated protein)(GRP 75)(Heat shock 70 kDa protein 9)(Peptide-binding protein 74)(PBP74)(Mortalin)(MOT)	0.976105	0.614068	1.10873	0.216088	0.909943	0.0192457
75	151	7.49	8.14	58.2329	ENSSSCP00000005557	Sus scrofa	RPS6	Ribosomal protein S6	1.07771	0.215963	1.03384	0.216325	1.0161	0.549154
264	16	34.27	34.27	66.0173	gi|147899784	Sus scrofa	EEF1A	Eukaryotic translation elongation factor 1 alpha 1	0.965756	0.164979	0.938435	0.216328	0.950304	0.0364728
277	370	2.73	2.73	16.6324	gi|194035680	Sus scrofa	EIF3E	PREDICTED: similar to Eukaryotic translation initiation factor 3 subunit E (Eukaryotic translation initiation factor 3 subunit 6) (eIF-3 p48) (eIF3e) (Viral integration site protein INT-6 homolog)	0.792747	0.127459	0.75159	0.222643	0.890981	0.189417
86	206	5.53	5.53	56.0311	ENSSSCP00000006286	Sus scrofa	RPL8	Novel protein coding. Ortologue: 60S ribosomal protein L8, ENSBTAG00000026327, RL8_BOVIN	1.07182	0.0581161	1.07339	0.225925	1.0072	0.764112
163	161	6.96	6.96	30.5714	ENSSSCP00000012222	Sus scrofa	FLNB	Filamin B, beta	0.929329	0.264695	0.902194	0.226733	0.997953	0.973846
175	64	14.97	14.97	74.1007	gi|50513041	Sus scrofa	PGK1	Phosphoglycerate kinase 1	0.941852	0.118207	0.955379	0.232118	0.977136	0.219645
161	377	2.66	2.66	31.8447	ENSSSCP00000012125	Sus scrofa	IMPDH2	Inosine-5prime-monophosphate dehydrogenase 2 (IMP dehydrogenase 2)(EC 1.1.1.205)(IMPDH-II)(IMPD 2)	1.00701	0.917621	0.95667	0.234893	0.932552	0.30213
66	99	10.81	10.81	48.0826	gi|148876771	Sus scrofa	ANXA2	Annexin A2	1.02365	0.604086	1.03874	0.235283	1.03269	0.305036
79	418	2.26	2.26	50.6849	gi|60394813	Sus scrofa	RPS16	40S ribosomal protein S16	0.965988	0.372416	0.922742	0.23827	0.967305	0.666828
77	19	33.43	33.48	58.8028	ENSSSCP00000005709	Sus scrofa	TPM2	Beta-tropomyosin	1.15904	0.218306	1.22657	0.238458	0.962998	0.743789
72	235	4.74	4.74	65.7895	ENSSSCP00000005345	Sus scrofa	RPLP1	60S acidic ribosomal protein P1	1.35829	0.100552	1.09843	0.240375	1.14319	0.086855
236	66	14.89	14.89	58.8571	ENSSSCP00000018105	Sus scrofa	ANXA6	Annexin A6 (Annexin-6)(Annexin VI)(Lipocortin VI)(p68)(p70)(Protein III)(Chromobindin-20)(67 kDa calelectrin)(Calphobindin-II)(CPB-II) pep:novel chromosome:Sscrofa9:16:69303390:69362911:-1 gene:ENSSSCG00000017089 transcript:ENSSSCT00000018606 [Sour	0.982948	0.670454	0.937972	0.240481	0.917044	0.0352298
80	201	5.72	5.72	51.4286	ENSSSCP00000005849	Sus scrofa	TXN	Thioredoxin (Trx)	1.06211	0.370826	1.1138	0.245067	1.08233	0.326606
261	160	6.99	6.99	60.2941	gi|164664456	Sus scrofa	CAPZB	Capping protein (actin filament) muscle Z-line, beta	0.952848	0.439162	0.987651	0.247272	1.05595	0.116704
145	58	15.75	15.75	80.7487	ENSSSCP00000010514	Sus scrofa	PEBP1	Phosphatidylethanolamine-binding protein 1 (PEBP-1)(Prostatic-binding protein)(HCNPpp)(Neuropolypeptide h3)(Raf kinase inhibitor protein)(RKIP)	0.96453	0.339091	0.919277	0.251507	0.995369	0.787777
83	119	9.26	9.26	70.4663	ENSSSCP00000006012	Sus scrofa	RPL12	60S ribosomal protein L12	0.80732	0.1638	0.841505	0.25276	0.865484	0.241016
108	540	1.79	1.79	28.1457	gi|194035771	Sus scrofa	GBP4	PREDICTED: similar to Guanylate binding protein 4	1.15353	0.301299	1.15752	0.263382	1.05724	0.334527
125	166	6.83	6.83	45.269	ENSSSCP00000008941	Sus scrofa	CCT4	T-complex protein 1 subunit delta (TCP-1-delta)(CCT-delta)(Stimulator of TAR RNA-binding)	0.925025	0.122947	0.915296	0.266868	0.975374	0.681311
114	192	6.08	14.88	52.6316	ENSSSCP00000008214	Sus scrofa	YWHAG	Tyrosine 3-monooxygenase/tryptophan 5-monooxygenase activation protein, gamma polypeptide	0.901239	0.222964	1.09705	0.0225573	0.8724	0.2691
134	409	2.33	2.33	37.1287	ENSSSCP00000009863	Sus scrofa	HNRNPD	Heterogeneous nuclear ribonucleoprotein D0 (hnRNP D0)(AU-rich element RNA-binding protein 1)	0.825066	0.27022	0.821691	0.270151	0.780744	0.199957
273	162	6.96	6.96	34.0625	gi|166796059	Sus scrofa	SCYE1	Small inducible cytokine subfamily E, member 1	1.15651	0.179333	1.14462	0.270922	1.1268	0.242881
190	96	11.06	11.06	62.2159	ENSSSCP00000014455	Sus scrofa	HNRNPM	Heterogeneous nuclear ribonucleoprotein M	0.890977	0.101683	0.907185	0.271995	0.945335	0.590874
266	302	3.54	9.23	33.3333	gi|5052050	Sus scrofa	IgG_heavy_chain	IgG heavy chain precursor	1.06769	0.389167	1.07817	0.274689	1.10537	0.484685
208	350	2.97	2.97	48.8	ENSSSCP00000016026	Sus scrofa	RPS25	40S ribosomal protein S25	1.01605	0.467508	0.939324	0.288358	0.976627	0.680752
238	586	1.37	1.37	49.0148	ENSSSCP00000018317	Sus scrofa	PSMC5	26S protease regulatory subunit 8 (Proteasome 26S subunit ATPase 5)(Proteasome subunit p45)(p45/SUG)(TAT-binding protein homolog 10)(TBP10)	0.891643	0.326282	0.914261	0.288427	0.928125	0.386871
227	276	4.02	4.02	18.2898	ENSSSCP00000017624	Sus scrofa	TES	Testin	1.0671	0.539297	1.14752	0.293424	1.00744	0.945645
166	345	3	11.66	44.7174	gi|85792253	Sus scrofa	EIF4A2	Eukaryotic translation initiation factor 4A isoform 2	0.952353	0.420985	0.939557	0.294405	0.972411	0.411042
53	172	6.73	6.73	32.9787	ENSSSCP00000003976	Sus scrofa	CAP1	Adenylyl cyclase-associated protein 1	1.05055	0.0879492	1.05446	0.295679	1.04158	0.34435
267	108	10.28	10.28	50.9934	gi|162951821	Sus scrofa	HNRNPAB	Heterogeneous nuclear ribonucleoprotein A/B	1.06907	0.285126	1.11054	0.300948	0.993144	0.898079
52	98	11	11	63.4441	ENSSSCP00000003869	Sus scrofa	NUDC	Nuclear migration protein nudC (Nuclear distribution protein C homolog)	1.00146	0.981698	1.09139	0.304657	0.9707	0.616752
229	27	27.07	27.07	56.3953	ENSSSCP00000017700	Sus scrofa	HNRNPA2B1	Heterogeneous nuclear ribonucleoprotein A2/B1	1.03899	0.524842	1.04286	0.307731	0.940488	0.200602
96	330	3.19	3.19	24.4656	ENSSSCP00000006940	Sus scrofa	FDPS	Farnesyl pyrophosphate synthetase (FPP synthetase)(FPS)(Farnesyl diphosphate synthetase)	0.999347	0.991596	1.08083	0.311166	1.10685	0.351256
275	33	22.98	29.08	48.2673	gi|17865698	Sus scrofa	HSP90B1	Endoplasmin; AltName: Heat shock protein 90 kDa beta member 1; 94 kDa glucose-regulated protein (GRP94); 98 kDa protein kinase (PPK 98)	1.03237	0.21944	1.03515	0.311867	1.0067	0.830566
303	202	5.71	5.71	59.7315	gi|75043336	Sus scrofa	STMN1	Stathmin	0.975999	0.79309	0.889389	0.31462	0.920566	0.443642
162	273	4.03	4.03	25.2149	ENSSSCP00000012187	Sus scrofa	TWF2	Novel protein coding. Ortologue: Twinfilin, actin-binding protein, homolog 2 (Drosophila), ENSG00000247596.	1.02086	0.39311	1.09731	0.318497	1.01501	0.775522
220	35	22.82	22.82	48.1675	ENSSSCP00000017033	Sus scrofa	HSPD1	Heat shock 60 kDa protein 1	0.968666	0.389145	0.95947	0.326635	0.877317	0.00458517
283	372	2.7	2.7	41.9355	gi|89574001	Sus scrofa	IDH1	Isocitrate dehydrogenase 1	0.873438	0.12449	0.794239	0.329122	1.04288	0.515613
142	169	6.79	6.79	46.6071	ENSSSCP00000015343	Sus scrofa	DPYSL3	Dihydropyrimidinase-related protein 3 (DRP-3)(Unc-33-like phosphoprotein)(ULIP protein)(Collapsin response mediator protein 4)(CRMP-4)	1.06382	0.45386	1.09275	0.33035	1.01471	0.75834
105	124	9.09	9.09	59.3361	ENSSSCP00000007285	Sus scrofa	PSMA5	Proteasome subunit type alpha 5	0.904843	0.08863	0.907567	0.332082	0.938437	0.203195
212	81	12.6	12.6	40.8669	ENSSSCP00000016385	Sus scrofa	PDIA4	Disulfide isomerase related protein (ERP72)	1.00893	0.811936	1.05493	0.339739	1.01191	0.859049
43	34	22.91	22.94	60.0529	ENSSSCP00000003207	Sus scrofa	ACTN4	Alpha-actinin-4 (Non-muscle alpha-actinin 4)(F-actin cross-linking protein)	0.966249	0.234299	0.962622	0.340854	0.982123	0.228861
23	338	3.08	3.08	40.1662	gi|83415443	Sus scrofa	HLA-A	MHC class I antigen	1.09672	0.449311	1.20081	0.347999	1.09681	0.498236
18	109	10.18	10.18	27.8071	gi|194037849	Sus scrofa	A2M	PREDICTED: Alpha-2-macroglobulin	1.03936	0.458926	1.03156	0.34948	1.00081	0.988874
20	309	3.42	3.42	30.7692	ENSSSCP00000000954	Sus scrofa	LTA4H	Leukotriene A-4 hydrolase (EC 3.3.2.6)(Leukotriene A(4) hydrolase)(LTA-4 hydrolase)	0.965295	0.0615593	0.968196	0.35051	0.930398	0.107427
25	325	3.23	3.23	38.3178	ENSSSCP00000001487	Sus scrofa	BAT1	Spliceosome RNA helicase BAT1 (EC 3.6.1.-)(DEAD box protein UAP56)(56 kDa U2AF65-associated protein)	1.07682	0.181939	1.07249	0.352818	1.01822	0.82325
271	74	13.47	13.47	66.568	gi|2506849	Sus scrofa	MDH2	Malate dehydrogenase, mitochondrial	0.966782	0.336483	0.889394	0.356666	0.892738	0.00537266
19	59	15.66	15.66	39.0351	ENSSSCP00000000791	Sus scrofa	FKBP4	FK506-binding protein 4 (EC 5.2.1.8)(Peptidyl-prolyl cis-trans isomerase)(PPIase)(Rotamase)(HSP-binding immunophilin)(HBI)(FKBP52 protein)(52 kDa FK506-binding protein)(FKBP59)(p59 protein)	1.04769	0.381488	1.09984	0.356725	0.998267	0.941873
291	255	4.38	4.38	39.6061	gi|253723219	Sus scrofa	RNH1	Ribonuclease Inhibitor	1.16133	0.302671	1.09397	0.357814	1.06918	0.549893
281	117	9.35	9.35	27.4746	gi|194040685	Sus scrofa	IPO5	PREDICTED: Importin 5	1.17419	0.326985	1.14902	0.36404	1.21655	0.215917
282	67	14.6	14.6	65.625	gi|194041795	Sus scrofa	PGAM1	PREDICTED: similar to Phosphoglycerate mutase 1 (Phosphoglycerate mutase isozyme B) (PGAM-B) (BPG-dependent PGAM 1) isoform 2	0.961042	0.451861	0.951047	0.371494	1.01405	0.687648
130	268	4.08	10.48	66.3636	ENSSSCP00000009207	Sus scrofa	YWHAQ	Tyrosine 3-monooxygenase/tryptophan 5-monooxygenase activation protein, theta polypeptide	1.10772	0.0417916	1.04558	0.372087	1.11696	0.0591602
17	278	4	4	30.137	ENSSSCP00000019004	Sus scrofa	YBX2	Y-box-binding protein 2 (Germ cell-specific Y-box-binding protein)(Contrin)(MSY2 homolog)(DNA-binding protein C)(Dbpc)	0.917001	0.398795	0.913884	0.373317	0.883324	0.0601083
136	167	6.83	6.83	51.8135	gi|56792880	Sus scrofa	HMGB1	High mobility group protein B1	0.933748	0.444399	0.946875	0.378469	1.0056	0.897374
141	262	4.19	4.19	27.4809	ENSSSCP00000010279	Sus scrofa	KIAA1967	Protein KIAA1967 (Deleted in breast cancer gene 1 protein)(DBC.1)(DBC-1)(p30 DBC)	0.915103	0.173708	1.02968	0.381797	0.937603	0.0723469
21	559	1.55	1.55	38.8889	gi|417185	Sus scrofa	SERPINB1	Leukocyte elastase inhibitor (LEI); AltName: Serpin B1	1.14391	0.0563855	1.09589	0.38443	1.11609	0.0706603
306	332	3.15	3.15	59.7701	Q29278	Sus scrofa	PPIB	Cyclophilin B	1.02855	0.503338	1.07237	0.38485	1.05256	0.121846
287	590	1.33	1.33	36.214	gi|22094813	Sus scrofa	QDPR	Quinoid dihydropteridine reductase	1.05757	0.615281	0.874315	0.386622	0.945328	0.0641694
55	378	2.66	2.66	34.6491	ENSSSCP00000004197	Sus scrofa	CMPK1	UMP-CMP kinase (EC 2.7.4.14)(Cytidylate kinase)(Deoxycytidylate kinase)(Cytidine monophosphate kinase)(Uridine monophosphate kinase)(Uridine monophosphate/cytidine monophosphate kinase)(UMP/CMP kinase)(UMP/CMPK)	1.00505	0.929956	1.05712	0.39658	1.14828	0.207216
35	88	11.77	11.77	69.0763	gi|34978646	Sus scrofa	PSME1	Proteasome activator 28 alpha subunit	0.962881	0.348277	0.960636	0.406019	0.992031	0.471123
182	259	4.29	4.29	40.1345	ENSSSCP00000014067	Sus scrofa	PSMC3	26S protease regulatory subunit 6A (Proteasome 26S subunit ATPase 3)(TAT-binding protein 1)(TBP-1)(Proteasome subunit P50)	1.01967	0.822122	0.979181	0.413249	1.00653	0.95174
151	225	5.11	5.11	50.2513	gi|194042750	Sus scrofa	PPA1	PREDICTED: similar to Pyrophosphatase 1	0.953039	0.321119	1.06828	0.414443	1.04752	0.300942
94	146	7.75	7.75	78.3654	ENSSSCP00000006818	Sus scrofa	TAGLN2	Transgelin-2 (SM22-alpha homolog)	0.986463	0.736361	1.02497	0.417403	0.932748	0.1401
265	70	13.72	13.72	32.6831	gi|61676044	Sus scrofa	FASN	Fatty acid synthase	0.967365	0.743561	0.911011	0.427457	0.949333	0.525122
146	65	14.93	14.93	51.5723	ENSSSCP00000010567	Sus scrofa	RPLP0	60S acidic ribosomal protein P0 (L10E)	1.00145	0.978463	0.960432	0.428496	0.936872	0.199859
176	400	2.4	2.4	36.9231	ENSSSCP00000013581	Sus scrofa	BCAP31	B-cell receptor-associated protein 31 (BCR-associated protein Bap31)(p28 Bap31)(Protein CDM)(6C6-AG tumor-associated antigen)	1.07862	0.0424255	1.03004	0.428657	1.00318	0.891807
196	316	3.33	5.95	39.6437	ENSSSCP00000014909	Sus scrofa	HNRNPH1	Heterogeneous nuclear ribonucleoprotein H	0.985187	0.63302	0.931773	0.44327	0.919215	0.104925
243	416	2.27	8.79	86.6667	ENSSSCP00000018645	Sus scrofa	NME1	Nucleoside diphosphate kinase (EC 2.7.4.6) A5X5D1_PIG	0.899573	0.391952	0.897515	0.444646	0.915967	0.198831
294	143	7.99	7.99	57.8313	gi|89573899	Sus scrofa	RPL18	Ribosomal protein L18	1.09139	0.13181	1.04234	0.44568	1.00627	0.731173
230	231	4.82	4.82	37.1429	ENSSSCP00000017701	Sus scrofa	CBX3	Chromobox protein homolog 3 (Heterochromatin protein 1 homolog gamma)(HP1 gamma)(Modifier 2 protein)(HECH)	0.853645	0.152943	0.900384	0.455066	0.963668	0.499415
159	257	4.31	4.31	29.5637	ENSSSCP00000012096	Sus scrofa	MAP4	Microtubule-associated protein 4	0.960896	0.110431	0.985289	0.458959	0.999646	0.982752
126	164	6.91	6.91	54.4872	gi|140083661	Sus scrofa	UBB	Ubiquitin B	0.9896	0.787342	1.0418	0.469077	0.943231	0.0522451
30	358	2.82	2.82	18.617	ENSSSCP00000001721	Sus scrofa	GLO1	Lactoylglutathione lyase (EC 4.4.1.5)(Methylglyoxalase)(Aldoketomutase)(Glyoxalase I)(Glx I)(Ketone-aldehyde mutase)(S-D-lactoylglutathione methylglyoxal lyase)	0.951666	0.626227	0.930318	0.473783	0.991593	0.89415
254	22	29.62	29.62	61.5385	gi|1174636	Sus scrofa	VCP	Transitional endoplasmic reticulum ATPase; AltName: 15S Mg(2+)-ATPase p97 subunit; Valosin-containing protein (VCP)	1.03253	0.502942	0.944404	0.478794	1.0265	0.538922
191	86	11.97	11.97	39.1941	ENSSSCP00000014492	Sus scrofa	ILF3	Interleukin enhancer-binding factor 3 (Nuclear factor of activated T-cells 90 kDa)(NF-AT-90)(Double-stranded RNA-binding protein 76)(DRBP76)(Translational control protein 80)(TCP80)(Nuclear factor associated with dsRNA)(NFAR)(M-phase phosphoprotein 4	0.954745	0.146056	0.965832	0.480746	0.879811	0.0832116
128	558	1.58	1.58	46.0526	ENSSSCP00000009095	Sus scrofa	YWHAE	Tyrosine 3-monooxygenase/tryptophan 5-monooxygenase activation protein, epsilon polypeptide	0.984105	0.768246	0.936197	0.507002	1.01547	0.558474
104	196	6.01	6.01	39.8964	ENSSSCP00000007228	Sus scrofa	RHOA	Rho A	1.12625	0.0615622	1.03703	0.511973	1.11225	0.00844416
8	8	51.45	51.45	71.8404	ENSSSCP00000000201	Sus scrofa	TUBA1	Tubulin alpha-1B chain (Tubulin alpha-ubiquitous chain)(Alpha-tubulin ubiquitous)(Tubulin K-alpha-1)	1.00582	0.813967	0.985516	0.517104	1.00072	0.979238
209	334	3.11	3.11	28.5	ENSSSCP00000016029	Sus scrofa	HYOU1	Hypoxia up-regulated protein 1 Precursor (150 kDa oxygen-regulated protein)(Orp150)	0.946732	0.375524	1.05921	0.529297	0.994632	0.946972
157	69	14.13	14.13	56.8539	ENSSSCP00000011877	Sus scrofa	GDI2	Rab GDP dissociation inhibitor beta (Rab GDI beta)(Guanosine diphosphate dissociation inhibitor 2)(GDI-2)	1.00783	0.571502	0.98092	0.534429	0.995386	0.914584
118	508	2	2	44.5205	ENSSSCP00000008448	Sus scrofa	CARHSP1	Calcium-regulated heat stable protein 1 (Calcium-regulated heat-stable protein of 24 kDa)(CRHSP-24)	1.0062	0.938695	0.974156	0.542944	1.0173	0.877689
15	28	25.99	25.99	58.1308	ENSSSCP00000000527	Sus scrofa	CCT2	T-complex protein 1 subunit beta (TCP-1-beta)(CCT-beta)	1.02887	0.206786	1.04121	0.543883	1.03229	0.499953
69	41	19.02	19.02	48	ENSSSCP00000005241	Sus scrofa	CNDP2	Cytosolic non-specific dipeptidase (CNDP dipeptidase 2)(Glutamate carboxypeptidase-like protein 1)(Peptidase A)	0.882788	0.106479	0.965316	0.547995	1.0131	0.646616
155	82	12.36	12.36	43.0693	ENSSSCP00000011596	Sus scrofa	HNRNPU	Heterogeneous nuclear ribonucleoprotein U	0.989156	0.67719	0.985218	0.552868	0.993358	0.830693
274	427	2.18	3.7	56.6845	gi|1711491	Sus scrofa	WAP-2	Sodium/potassium ATPase inhibitor SPAI-2; AltName: Protein WAP-2	0.945843	0.449259	0.91056	0.559891	1.20992	0.000208436
276	221	5.19	5.19	29.1314	gi|1890664	Sus scrofa	GANAB	Glucosidase II	0.946412	0.539811	0.974344	0.567515	0.961923	0.50595
2	236	4.73	4.73	32.7913	ENSSSCP00000000076	Sus scrofa	ST13	Novel protein coding. Orthologous: Heat shock 70kD protein binding protein, ENSBTAG00000006202, A7E3S8_BOVIN	1.01782	0.691382	1.03026	0.578014	1.08206	0.432234
139	280	4	4	24.7826	gi|122131855	Sus scrofa	UCHL3	Ubiquitin carboxyl-terminal hydrolase isozyme L3; AltName: Ubiquitin thioesterase L3	0.805185	0.0398582	0.910724	0.581141	1.01745	0.828908
214	266	4.13	4.18	42.6087	ENSSSCP00000016440	Sus scrofa	CACYBP	Calcyclin-binding protein (CacyBP)(hCacyBP)(Siah-interacting protein)(S100A6-binding protein)	0.922427	0.444282	0.921419	0.582411	0.962042	0.698735
180	295	3.7	3.7	21.0332	ENSSSCP00000013872	Sus scrofa	OTUB1	Ubiquitin thioesterase OTUB1 (EC 3.1.2.-)(Otubain-1)(OTU domain-containing ubiquitin aldehyde-binding protein 1)(Ubiquitin-specific-processing protease OTUB1)(Deubiquitinating enzyme OTUB1)	0.951609	0.59886	1.04822	0.59296	1.0629	0.682239
268	49	16.86	16.86	47.6726	gi|162952052	Sus scrofa	TKT	Transketolase	0.988149	0.587949	0.972858	0.595475	1.00344	0.892243
1	47	17.4	17.4	67.6012	ENSSSCP00000009706	Sus scrofa	ANXA5	Annexin A5 (Annexin-5)(Annexin V)(Lipocortin V)(Endonexin II)(Calphobindin I)(CBP-I)(Placental anticoagulant protein I)(PAP-I)(Placental anticoagulant protein 4)(PP4)(Thromboplastin inhibitor)(Vascular anticoagulant-alpha)(VAC-alpha)(Anchorin CII)	1.05501	0.283564	1.03235	0.598347	0.979122	0.710068
50	128	8.82	8.82	39.9586	ENSSSCP00000003687	Sus scrofa	PGD	6-phosphogluconate dehydrogenase, decarboxylating (EC 1.1.1.44)	0.987515	0.618003	0.973377	0.603285	1.04094	0.189598
124	156	7.24	7.24	46.7066	gi|6226874	Sus scrofa	MDH1	Malate dehydrogenase, cytoplasmic	1.02329	0.116912	1.034	0.612365	1.00642	0.643237
211	454	2.05	2.05	18.1009	ENSSSCP00000016152	Sus scrofa	DCPS	Scavenger mRNA-decapping enzyme DcpS (DCS-1)(Hint-related 7meGMP-directed hydrolase)(Histidine triad protein member 5)(HINT-5)	1.05534	0.612671	1.06649	0.630996	0.888903	0.325149
85	157	7.23	39.7	69.4382	ENSSSCP00000006259	Sus scrofa	TUBB2C	Beta tubulin	0.988462	0.756487	0.988395	0.631756	0.97497	0.389476
12	126	8.89	8.89	43.9086	ENSSSCP00000000397	Sus scrofa	PA2G4	Novel protein coding. Orthologue: Proliferation-associated 2G4, 38kDa, ENSBTAG00000010451, Q3ZBH5_BOVIN	1.01987	0.705142	1.02349	0.633317	1.0598	0.435045
260	260	4.29	4.29	58.1633	gi|2494023	Sus scrofa	CSTB	Cystatin-B; AltName: Stefin-B	0.921642	0.427413	0.948154	0.638256	0.937799	0.431212
280	113	9.98	9.98	61.4155	gi|194039792	Sus scrofa	HIST1H2AG	PREDICTED: similar to Histone cluster 1, H2ag	0.891422	0.0485672	0.975902	0.647809	0.827303	0.00787481
178	62	15.43	15.43	42.9952	ENSSSCP00000013714	Sus scrofa	GSTP1	Glutathione S-transferase P (EC 2.5.1.18)(GST P1-1)(GST class-pi)	0.973572	0.551646	1.01236	0.650998	1.01388	0.759836
289	289	3.74	3.74	45.8333	gi|2501660	Sus scrofa	WAP-3	Protein WAP-3	1.04121	0.899086	1.04397	0.653994	1.36453	0.0587368
95	63	15.34	15.34	56.3258	ENSSSCP00000006914	Sus scrofa	CCT3	T-complex protein 1 subunit gamma Fragment (TCP-1-gamma)(CCT-gamma)(Matricin)	0.980918	0.536423	0.981021	0.669897	0.975072	0.323482
93	174	6.52	6.52	36.4152	gi|194035835	Sus scrofa	COPA	PREDICTED: Coatomer protein complex, subunit alpha isoform 1	1.01946	0.685893	0.952881	0.671109	1.05347	0.194103
186	171	6.76	6.76	43.447	gi|2500586	Sus scrofa	PTBP1	Polypyrimidine tract-binding protein 1; AltName: Heterogeneous nuclear ribonucleoprotein I (hnRNP I)	0.967103	0.386563	0.959854	0.683	0.974027	0.504171
272	520	2	2	25.8621	gi|166153972	Sus scrofa	Aprotinin	Aprotinin	1.03712	0.680032	1.02516	0.692121	0.961235	0.51114
61	343	3.03	4.6	62.6062	ENSSSCP00000004385	Sus scrofa	EZR	Ezrin (p81)(Cytovillin)(Villin-2)	0.971353	0.74433	0.947486	0.692609	1.06124	0.545099
219	61	15.46	15.46	41.0832	gi|62511144	Sus scrofa	STAT1	Signal transducer and activator of transcription 1	0.951226	0.0346877	1.0172	0.700125	0.986868	0.342993
221	336	3.1	3.1	81.3725	gi|30525868	Sus scrofa	HSPE1	Heat shock 10kD protein	0.985855	0.789565	1.01856	0.711203	0.854646	0.00359764
38	502	2	2	24.3956	ENSSSCP00000002572	Sus scrofa	DLST	Dihydrolipoyllysine-residue succinyltransferase component of 2-oxoglutarate dehydrogenase complex, mitochondrial Precursor (EC 2.3.1.61)(Dihydrolipoamide succinyltransferase component of 2-oxoglutarate dehydrogenase complex)(E2)(E2K)(E2o)(PE2o)	0.931305	0.447724	1.02778	0.719335	0.873227	0.01034
187	283	3.84	3.84	51.4286	ENSSSCP00000014372	Sus scrofa	RPL36	60S ribosomal protein L36	1.03756	0.228381	1.0417	0.721203	0.962173	0.488955
48	100	10.77	10.77	72.4868	gi|118403904	Sus scrofa	PARK7	Parkinson disease protein 7	1.05167	0.319977	1.01477	0.730556	1.02018	0.807499
138	13	37.59	37.59	74.4817	ENSSSCP00000010045	Sus scrofa	LCP1	Plastin-2 (L-plastin)(Lymphocyte cytosolic protein 1)(LCP-1)(LC64P)	1.03587	0.277739	0.990203	0.755024	0.991576	0.616959
4	256	4.38	4.38	76.8657	gi|47716872	Sus scrofa	LGALS1	Galectin-1	0.95678	0.447133	0.968282	0.765353	0.973612	0.691291
46	579	1.4	1.4	32.7473	ENSSSCP00000003480	Sus scrofa	MYH14	Myosin-14 (Myosin heavy chain 14)(Myosin heavy chain, non-muscle IIc)(Non-muscle myosin heavy chain IIc)(NMHC II-C)	1.15875	0.442394	0.938521	0.768725	1.47977	0.0122092
235	183	6.23	6.23	18.6196	ENSSSCP00000018060	Sus scrofa	CLINT1	Clathrin interactor 1 (Epsin-4)(Epsin-related protein)(EpsinR)(Enthoprotin)(Clathrin-interacting protein localized in the trans-Golgi region)(Clint)	1.16615	0.431043	1.07451	0.769704	1.19729	0.24479
88	56	15.86	15.86	60.8491	ENSSSCP00000006473	Sus scrofa	PABPC1	Poly(A) binding protein, cytoplasmic 1	1.01687	0.519752	1.0091	0.770558	1.00812	0.634293
6	346	3	3	32.6733	gi|106073298	Sus scrofa	C22orf28	Hypothetical protein. UPF0027 protein C22orf28 homolog [Sus scrofa] [gi_106073298_gb_ABF81976.1;gi_118573909_sp_Q19PY3.1_CV028_PIG;gi_172072661_ref_NP_001116458.1;sp_Q19PY3_CV028_PIG] UPF0027 protein C22orf28 homolog	0.93355	0.0544099	0.98373	0.782409	0.932973	0.0432001
154	112	10	10.02	40.0265	ENSSSCP00000011535	Sus scrofa	EPRS	Bifunctional aminoacyl-tRNA synthetase (Proliferation-inducing gene 32 protein)	1.0194	0.57491	0.989656	0.80922	1.06002	0.0806406
263	140	8.15	8.15	25.6126	gi|162138236	Sus scrofa	VARS	Valyl-tRNA synthetase	1.03769	0.740509	0.952132	0.813008	0.958474	0.568231
305	145	7.83	7.83	63.125	gi|93359412	Sus scrofa	PCNA	Proliferating cell nuclear antigen	1.01535	0.769981	0.989237	0.824317	1.01471	0.733441
259	40	20.08	20.08	53.4066	gi|1236646	Sus scrofa	Inmunoglobulin_M	Ch4 and secrete domains of swine IgM	1.05592	0.552515	0.97222	0.826995	1.15838	0.0365006
113	433	2.13	2.13	28.2258	ENSSSCP00000008131	Sus scrofa	ARPC1B	Actin related protein 2/3 complex, subunit 1B, 41kDa	1.04004	0.63921	1.02272	0.832655	1.00981	0.814386
3	122	9.22	9.22	51.0769	ENSSSCP00000000108	Sus scrofa	DDX17	Probable ATP-dependent RNA helicase DDX17 (EC 3.6.1.-)(DEAD box protein 17)(RNA-dependent helicase p72)(DEAD box protein p72); DEAD (Asp-Glu-Ala-Asp) box polypeptide 17	1.05594	0.356803	0.994999	0.832928	0.959491	0.205983
293	23	28.92	28.92	82.6613	gi|262263205	Sus scrofa	TPI1	Triosephosphate isomerase 1	0.999955	0.998938	1.01336	0.83337	1.00699	0.864991
123	130	8.69	8.69	42.132	ENSSSCP00000008921	Sus scrofa	ACTR2	Actin-related protein 2-like protein	1.01364	0.861136	0.979813	0.838665	1.00802	0.924851
67	37	22.71	22.71	72.8713	ENSSSCP00000005064	Sus scrofa	PDIA3	Protein disulfide-isomerase A3 Precursor (EC 5.3.4.1)(Disulfide isomerase ER-60)(ERp60)(58 kDa microsomal protein)(p58)(ERp57)(58 kDa glucose-regulated protein) (GRP58)	1.00399	0.878457	1.00704	0.841102	0.956465	0.0894202
241	129	8.73	8.73	23.2877	ENSSSCP00000018562	Sus scrofa	KPNB1	Importin subunit beta-1 (Karyopherin subunit beta-1)(Nuclear factor P97)(Importin-90)	0.981031	0.792539	0.988629	0.845012	1.00434	0.942863
279	155	7.27	7.27	38.2979	gi|194038351	Sus scrofa	SERPINA3	PREDICTED: similar to Alpha-1-antichymotrypsin 2	0.946409	0.305759	0.989976	0.845472	0.994373	0.90109
216	234	4.74	4.74	73.5632	ENSSSCP00000016659	Sus scrofa	DBI	Acyl-CoA-binding protein (ACBP)(Diazepam-binding inhibitor)(DBI)(Endozepine)(EP)	0.958847	0.19994	0.986298	0.854302	0.963248	0.00138601
245	252	4.43	4.43	45.5128	ENSSSCP00000018827	Sus scrofa	RPL23A	Small nucleolar RNA, C/D box 4A	1.03564	0.596105	0.993749	0.901549	0.97311	0.698846
129	158	7.23	7.23	35.9823	ENSSSCP00000009202	Sus scrofa	PDIA6	Protein disulfide-isomerase A6 Precursor (EC 5.3.4.1)(Protein disulfide isomerase P5)(Thioredoxin domain-containing protein 7)	1.04379	0.450299	0.994961	0.912823	1.01059	0.830194
292	195	6.01	6.01	27.7778	gi|61216107	Sus scrofa	AHCY	Adenosylhomocysteinase; AltName: S-adenosyl-L-homocysteine hydrolase	0.987513	0.785988	1.00661	0.913414	1.03461	0.39529
22	368	2.73	3.21	39.4366	gi|194039810	Sus scrofa	HIST1H1C	PREDICTED: similar to Histone H1.3-like protein [Sus scrofa]	1.02975	0.184655	1.00633	0.916946	0.950919	0.370942
172	31	24.83	24.83	38.7305	ENSSSCP00000013057	Sus scrofa	UBA1	Ubiquitin-activating enzyme E1	0.9883	0.798661	1.00348	0.932866	1.00749	0.68381
64	261	4.21	4.21	34.6021	ENSSSCP00000004891	Sus scrofa	TXNL1	Thioredoxin-like protein 1 (32 kDa thioredoxin-related protein)	0.945538	0.717261	1.0061	0.935622	1.01771	0.881625
237	335	3.11	3.11	17.0426	ENSSSCP00000018121	Sus scrofa	NSUN2	tRNA (cytosine-5-)-methyltransferase NSUN2 (EC 2.1.1.29)(NOL1/NOP2/Sun domain family member 2)(tRNA (cytosine-5-)-methyltransferase)(tRNA methyltransferase 4 homolog)(hTrm4)(Substrate of AIM1/Aurora kinase B)	0.88708	0.117491	0.991995	0.937649	0.951962	0.197062
103	205	5.59	5.59	51.049	ENSSSCP00000007226	Sus scrofa	CAPZA1	F-actin capping protein alpha 1 subunitF-actin capping protein subunit alpha 1	0.99526	0.944905	0.995808	0.950663	1.09207	0.0664799
152	29	25.38	25.38	57.4449	ENSSSCP00000010997	Sus scrofa	VCL	Vinculin	0.983178	0.621678	0.99675	0.953416	0.988121	0.514603
57	244	4.58	4.58	38.9423	ENSSSCP00000004246	Sus scrofa	RPS8	40S ribosomal protein S8	1.03436	0.250254	1.00193	0.968807	0.991624	0.727228
222	258	4.3	4.3	41	gi|195562223	Sus scrofa	ARPC2	Actin related protein 2/3 complex subunit 2	1.02677	0.741692	0.99736	0.971548	0.912643	0.30486
34	152	7.47	7.47	53.5565	ENSSSCP00000002190	Sus scrofa	PSME2	Proteasome activator complex subunit 2 (Proteasome activator 28 subunit beta)(PA28beta)(PA28b)	0.988588	0.774543	0.998975	0.989497	1.03821	0.479732
218	76	13.19	13.25	38.7863	ENSSSCP00000016940	Sus scrofa	HNRNPA3	Heterogeneous nuclear ribonucleoprotein A3	1.00164	0.968343	0.99986	0.997419	0.944328	0.365302
