# Supplementary material for: Quantitative proteomics and bioinformatic analysis provide new insight into the dynamic response of porcine intestine to Salmonella Typhimurium
Source: Front Cell Infect Microbiol. 2015 Sep 3;5:64. doi: 10.3389/fcimb.2015.00064 (PMC4558531; doi:10.3389/fcimb.2015.00064)
Supplement: Supplementary Table 2 — Proteins identified in colon using iTRAQ analysis. [file Table2.XLS]

## Sheet: Hoja1
nr_gr	N	Unused	Total	X_Cov	Accession	Species	Gene Name 2 (functional analysis)	Name	fc115	pv115	fc116	pv116	fc117	pv117
194	77	6.45	6.45	54.4503	ENSSSCP00000017033	Sus scrofa	HSPD1	Heat shock 60 kDa protein 1 Fragment pep:known chromosome:Sscrofa9:15:94899855:94913294:-1 gene:ENSSSCG00000016077 transcript:ENSSSCT00000017505 [Source: UniProtKB/TrEMBL;Acc:Q5UES3] [ENSSSCP00000017033;gi_194044031_ref_XP_001928644.1;gi_19404402	0.911783	0.0431114	0.895018	0.0035786	0.844003	0.000829069
33	20	18.32	44.84	75.5525	ENSSSCP00000001854	Sus scrofa	HSPCB	Heat shock 90kD protein 1, beta Fragment pep:known chromosome:Sscrofa9:7:45765320:45771912:1 gene:ENSSSCG00000001701 transcript:ENSSSCT00000001901 [Source: UniProtKB/TrEMBL;Acc:Q9GLE9] [ENSSSCP00000001854;gi_194039391_ref_XP_001929605.1]	1.06212	0.208064	1.05313	0.233751	1.03155	0.00348024
264	104	4.92	4.92	33.0409	gi|555827	Sus scrofa	IGA	immunoglobulin alpha heavy chain constant region [Sus scrofa]	0.860038	0.114376	1.12645	0.56048	1.54951	0.00854535
251	289	1.84	2.24	53.0831	gi|194044286	Sus scrofa	RRBP1	PREDICTED: similar to ribosome receptor [Sus scrofa]	1.08768	0.130543	1.05871	0.284011	1.15886	0.0135672
237	144	3.58	3.58	42.275	gi|1702996	Sus scrofa	PPP2R1A	RecName: Full=Serine/threonine-protein phosphatase 2A 65 kDa regulatory subunit A alpha isoform; AltName: Full=PP2A, subunit A, PR65-alpha isoform; AltName: Full=PP2A, subunit A, R1-alpha isoform [gi_1702996_sp_P54612.2_2AAA_PIG;gi_47522870_ref_NP_99	0.921288	0.136317	0.927621	0.191224	0.900267	0.025176
130	34	11.48	11.48	64.0884	gi|164511	Sus scrofa	immunoglobulin lambda-chain	immunoglobulin lambda-chain [Sus scrofa]	1.0392	0.675367	1.0979	0.00517543	1.28938	0.0258216
62	223	2.18	2.18	47.7876	gi|148876771	Sus scrofa	ANXA2	RecName: Full=Annexin A2; AltName: Full=Annexin-2; AltName: Full=Annexin II; AltName: Full=Lipocortin II; AltName: Full=Calpactin I heavy chain; AltName: Full=Chromobindin-8; AltName: Full=p36; AltName: Full=Protein I; AltName: Full=Placental anticoa	1.00207	0.903457	0.980066	0.202917	0.896706	0.0259057
259	116	4.46	4.46	54.4892	gi|2833353	Sus scrofa	LGALS4	RecName: Full=Galectin-4; AltName: Full=Lactose-binding lectin 4; AltName: Full=L-36 lactose-binding protein; Short=L36LBP [gi_2833353_sp_Q29058.1_LEG4_PIG;gi_47522788_ref_NP_999146.1;gi_623346_emb_CAA55884.1;sp_Q29058_LEG4_PIG]	0.933328	0.166236	0.955947	0.136595	0.893934	0.0303917
233	47	9	9	53.3679	gi|164472	Sus scrofa	GSN	plasma gelsolin precursor [Sus scrofa] [gi_164472_gb_AAA31042.1;gi_121118_sp_P20305.1_GELS_PIG;gi_758306_emb_CAA32077.1;sp_P20305_GELS_PIG]	1.01951	0.727285	0.9856	0.743322	0.882429	0.0317709
66	108	4.74	4.74	41.0526	ENSSSCP00000005241	Sus scrofa	CNDP2	Cytosolic non-specific dipeptidase (CNDP dipeptidase 2)(Glutamate carboxypeptidase-like protein 1)(Peptidase A) pep:novel chromosome:Sscrofa9:1:157042761:157061754:-1 gene:ENSSSCG00000004870 transcript:ENSSSCT00000005376 [Source: UniProtKB/Swiss-Pr	1.12147	0.016566	1.09465	0.0328225	1.23529	0.0353711
24	93	5.4	5.4	71.9178	gi|194039792	Sus scrofa	HIST1H2AG	PREDICTED: similar to histone cluster 1, H2ag [Sus scrofa]	0.598179	0.00107032	0.55647	0.000647676	0.634222	0.0355187
27	8	34.61	34.61	68.018	ENSSSCP00000001437	Sus scrofa	TUBB	Tubulin beta chain (Tubulin beta-5 chain) pep:known chromosome:Sscrofa9:7:26940752:26945261:-1 gene:ENSSSCG00000001361 transcript:ENSSSCT00000001479 [Source: UniProtKB/Swiss-Prot;Acc:Q767L7] [ENSSSCP00000001437;ENSSSCP00000001459;gi_75045190_sp_Q76	1.08584	0.0139372	1.05043	0.051943	1.05538	0.0366025
249	21	15.96	15.96	71.0938	gi|194041795	Sus scrofa	PGAM1	PREDICTED: similar to Phosphoglycerate mutase 1 (Phosphoglycerate mutase isozyme B) (PGAM-B) (BPG-dependent PGAM 1) isoform 2 [Sus scrofa]	1.03877	0.241321	1.06242	0.0574192	1.11309	0.0379232
207	51	8.85	8.85	82.1782	ENSSSCP00000018489	Sus scrofa	KRT19	Keratin, type I cytoskeletal 19 (Cytokeratin-19)(CK-19)(Keratin-19)(K19) pep:novel chromosome:Sscrofa9:12:19087382:19090673:1 gene:ENSSSCG00000017448 transcript:ENSSSCT00000018994 [Source: UniProtKB/Swiss-Prot;Acc:P08727]	0.660515	0.00424676	0.835693	0.230094	0.680325	0.0384687
25	146	3.55	3.55	69.8413	ENSSSCP00000001244	Sus scrofa	HIST1H2BK	Histone H2B type 1-K (H2B K)(HIRA-interacting protein 1) pep:novel chromosome:Sscrofa9:7:22897564:22897944:-1 gene:ENSSSCG00000001175 transcript:ENSSSCT00000001273 [Source: UniProtKB/Swiss-Prot;Acc:O60814]	0.601686	0.00651427	0.616013	0.0214563	0.671273	0.0387663
26	78	6.44	6.44	60.0917	ENSSSCP00000001180	Sus scrofa	HIST1H1A	Histone H1.1 pep:novel chromosome:Sscrofa9:7:21905208:21905861:-1 gene:ENSSSCG00000001111 transcript:ENSSSCT00000001207 [Source: UniProtKB/Swiss-Prot;Acc:Q02539] [ENSSSCP00000001180;gi_194039760_ref_XP_001926194.1]	0.670838	0.00626207	0.702099	0.0172255	0.681941	0.0540258
119	1	84.8	84.8	89.7858	ENSSSCP00000009549	Sus scrofa	ALB	Serum albumin Precursor pep:known chromosome:Sscrofa9:8:58915609:58935318:-1 gene:ENSSSCG00000008948 transcript:ENSSSCT00000009802 [Source: UniProtKB/Swiss-Prot;Acc:P08835]	1.00626	0.89394	0.986853	0.841045	0.85086	0.0599381
209	293	1.78	1.78	24.3151	ENSSSCP00000018562	Sus scrofa	KPNB1	Importin subunit beta-1 (Karyopherin subunit beta-1)(Nuclear factor P97)(Importin-90) pep:novel chromosome:Sscrofa9:12:21418408:21445001:1 gene:ENSSSCG00000017514 transcript:ENSSSCT00000019068 [Source: UniProtKB/Swiss-Prot;Acc:Q14974]	1.09146	0.284284	0.925553	0.380715	1.10624	0.0615586
160	97	5.29	5.29	80.0664	ENSSSCP00000013889	Sus scrofa	AHNAK	Neuroblast differentiation-associated protein AHNAK (Desmoyokin) pep:novel chromosome:Sscrofa9:2:7454006:7454908:1 gene:ENSSSCG00000013059 transcript:ENSSSCT00000014275 [Source: UniProtKB/Swiss-Prot;Acc:Q09666]	0.900826	0.13738	0.925246	0.376127	0.905549	0.0619097
56	57	8.65	8.65	84.0796	ENSSSCP00000004229	Sus scrofa	PRDX1	Peroxiredoxin-1 (EC 1.11.1.15)(Thioredoxin peroxidase 2)(Thioredoxin-dependent peroxide reductase 2)(Proliferation-associated gene protein)(PAG)(Natural killer cell-enhancing factor A)(NKEF-A) pep:novel chromosome:Sscrofa9:6:118771088:118783212:1 g	0.986614	0.834003	0.976879	0.558537	0.944011	0.0633328
10	115	4.46	4.49	71.3701	ENSSSCP00000000267	Sus scrofa	KRT8	Keratin type II cytoskeletal 8 Fragment pep:known chromosome:Sscrofa9:5:16714898:16722754:1 gene:ENSSSCG00000000252 transcript:ENSSSCT00000000271 [Source: UniProtKB/TrEMBL;Acc:Q29386] [ENSSSCP00000000267;gi_227430407_ref_NP_001153087.1]	0.666381	0.0220441	0.842275	0.20885	0.663799	0.0641355
219	129	4.02	4.02	51.3846	gi|281500757	Sus scrofa	AKR1A1	Chain A, Porcine Aldehyde Reductase In Ternary Complex With Inhibitor [gi_281500757_pdb_3FX4_A;gi_229597975_pdb_3H4G_A;gi_210060948_pdb_3CV7_A]	0.942091	0.271653	1.04686	0.235333	1.12825	0.0701892
142	83	6.01	6.01	60.9649	gi|1730500	Sus scrofa	Prophenin-1	RecName: Full=Prophenin-1; AltName: Full=PF-1; AltName: Full=C6; Flags: Precursor [gi_1730500_sp_P51524.1_PF11_PIG;gi_1006757_emb_CAA60023.1;sp_P51524_PF11_PIG]	1.1604	0.263768	0.988693	0.941548	1.58938	0.0717401
37	143	3.61	3.61	59.8394	gi|34978646	Sus scrofa	PSME1	proteasome activator 28 alpha subunit [Sus scrofa] [gi_34978646_gb_AAQ83574.1;gi_55583761_sp_Q64L94.1_PSME1_PIG;sp_Q64L94_PSME1_PIG]	1.08924	0.10706	1.07789	0.316413	1.12142	0.071901
214	63	7.92	7.92	77.8571	ENSSSCP00000018967	Sus scrofa	PFN1	Profilin Fragment pep:known chromosome:Sscrofa9:12:49158464:49161394:1 gene:ENSSSCG00000017905 transcript:ENSSSCT00000019485 [Source: UniProtKB/TrEMBL;Acc:Q95304]	1.08104	0.0397136	1.08148	0.112671	1.10134	0.0956977
156	91	5.49	5.49	58.2278	ENSSSCP00000013657	Sus scrofa	TALDO1	Transaldolase (EC 2.2.1.2) pep:novel chromosome:Sscrofa9:2:193760:201722:-1 gene:ENSSSCG00000012847 transcript:ENSSSCT00000014042 [Source: UniProtKB/Swiss-Prot;Acc:P37837]	0.974192	0.597996	0.95239	0.0348025	0.94184	0.0985443
201	37	11.35	11.35	96.3415	ENSSSCP00000017727	Sus scrofa	PPIA	Peptidyl-prolyl cis-trans isomerase A (PPIase A)(Rotamase A)(EC 5.2.1.8)(Cyclophilin A)(Cyclosporin A-binding protein) pep:known chromosome:Sscrofa9:18:49044555:49048126:1 gene:ENSSSCG00000016737 transcript:ENSSSCT00000018219 [Source: UniProtKB/Swi	0.958291	0.163645	0.942764	0.05306	0.967927	0.10905
193	217	2.23	2.23	30.0578	ENSSSCP00000016790	Sus scrofa	GSR	Glutathione reductase Fragment pep:known chromosome:Sscrofa9:15:51313719:51365052:1 gene:ENSSSCG00000015844 transcript:ENSSSCT00000017252 [Source: UniProtKB/TrEMBL;Acc:Q6UK62]	0.96409	0.646276	0.998261	0.992259	0.936152	0.109169
181	209	2.29	2.52	49.7797	ENSSSCP00000015252	Sus scrofa	HSPA9	Stress-70 protein, mitochondrial Precursor (75 kDa glucose-regulated protein)(GRP 75)(Heat shock 70 kDa protein 9)(Peptide-binding protein 74)(PBP74)(Mortalin)(MOT) pep:novel chromosome:Sscrofa9:2:127599756:127616410:-1 gene:ENSSSCG00000014338 tran	0.941392	0.195906	0.890767	0.057751	0.894049	0.110139
5	62	7.94	7.94	44.4444	gi|91207094	Sus scrofa	LGALS1	RecName: Full=Galectin-1; AltName: Full=Lectin galactoside-binding soluble 1 [gi_91207094_sp_Q49I35.3_LEG1_PIG;gi_62530180_gb_AAX85355.1;sp_Q49I35_LEG1_PIG]	1.00329	0.922582	0.94316	0.219956	0.915607	0.111104
116	120	4.23	4.23	59.7315	ENSSSCP00000009000	Sus scrofa	CALM2	Calmodulin Fragment pep:known chromosome:Sscrofa9:3:86801104:86815463:-1 gene:ENSSSCG00000008433 transcript:ENSSSCT00000009234 [Source: UniProtKB/TrEMBL;Acc:Q29376] [ENSSSCP00000009000;ENSSSCP00000002636;gi_194038246_ref_XP_001928222.1]	0.902179	0.088546	0.907551	0.0221566	0.936029	0.111693
79	189	2.56	2.56	55.665	ENSSSCP00000005884	Sus scrofa	ORM1	Alpha-1 acid glycoprotein Fragment pep:known chromosome:Sscrofa9:1:267972609:267976425:1 gene:ENSSSCG00000005488 transcript:ENSSSCT00000006034 [Source: UniProtKB/TrEMBL;Acc:Q29014] [ENSSSCP00000005884;gi_194033903_ref_XP_001928762.1]	1.10461	0.126087	1.03351	0.572117	1.17681	0.115148
250	190	2.54	2.54	40.3226	gi|194043781	Sus scrofa	IDH1	PREDICTED: similar to cytosolic NADP-isocitrate dehydrogenase [Sus scrofa]	0.918627	0.189688	0.880833	0.0266034	0.91263	0.118185
36	107	4.76	4.76	40.5858	gi|30315381	Sus scrofa	PSME2	proteasome activator 28 beta subunit [Sus scrofa] [gi_30315381_gb_AAP30879.1;gi_34978648_gb_AAQ83575.1;gi_55583765_sp_Q863Z0.3_PSME2_PIG;gi_47523632_ref_NP_999444.1;sp_Q863Z0_PSME2_PIG]	0.965691	0.388522	0.956184	0.0768061	1.07478	0.118798
53	121	4.22	4.22	74.6114	ENSSSCP00000004109	Sus scrofa	SERBP1	Plasminogen activator inhibitor 1 RNA-binding protein (PAI1 RNA-binding protein 1)(PAI-RBP1)(SERPINE1 mRNA-binding protein 1) pep:novel chromosome:Sscrofa9:6:102195509:102208960:1 gene:ENSSSCG00000003798 transcript:ENSSSCT00000004203 [Source: UniPr	1.0783	0.0491562	1.05019	0.408913	1.12153	0.121041
47	154	3.22	3.22	59.2593	gi|118403904	Sus scrofa	PARK7	Parkinson disease protein 7 [Sus scrofa] [gi_118403904_ref_NP_001072131.1;gi_67038668_gb_AAY63803.1;tr_Q0R678_Q0R678_PIG] DJ-1 protein	1.03645	0.474295	1.06792	0.293757	1.10615	0.129179
241	193	2.43	2.49	54.5455	gi|194035031	Sus scrofa	PPIB	PREDICTED: similar to peptidylprolyl isomerase B [Sus scrofa]	0.995973	0.885934	1.04788	0.505472	0.888562	0.138706
269	71	6.91	7.65	77.2414	Q29568	Sus scrofa	ENO1	Phosphopyruvate hydratase (Fragment) OS=Sus scrofa PE=2 SV=1	1.04826	0.484022	1.0057	0.880969	1.12646	0.147359
45	14	20.01	20.01	72.619	ENSSSCP00000003207	Sus scrofa	ACTN4	Alpha-actinin-4 (Non-muscle alpha-actinin 4)(F-actin cross-linking protein) pep:novel chromosome:Sscrofa9:6:32736161:32760621:-1 gene:ENSSSCG00000002965 transcript:ENSSSCT00000003289 [Source: UniProtKB/Swiss-Prot;Acc:O43707]	1.02584	0.142409	1.00882	0.573513	0.956643	0.155265
137	59	8.12	8.12	53.9604	ENSSSCP00000011596	Sus scrofa	HNRPU	Heterogeneous nuclear ribonucleoprotein U (hnRNP U)(Scaffold attachment factor A)(SAF-A)(p120)(pp120) pep:novel chromosome:Sscrofa9:10:17021417:17031556:1 gene:ENSSSCG00000010877 transcript:ENSSSCT00000011900 [Source: UniProtKB/Swiss-Prot;Acc:Q0083	0.948781	0.0962831	0.910113	0.0388629	0.899537	0.157345
195	106	4.76	4.76	86.2745	gi|30525868	Sus scrofa	HSPE1	heat shock 10kD protein [Sus scrofa] [gi_30525868_gb_AAP32465.1;gi_47523680_ref_NP_999472.1;tr_Q6WSP6_Q6WSP6_PIG]	0.925874	0.205905	0.938749	0.288028	0.932381	0.166243
149	49	8.92	8.92	79.5455	ENSSSCP00000012901	Sus scrofa	TMSB4X	Thymosin beta-4 (T beta-4) [ENSSSCP00000012901;ENSSSCP00000012902;ENSSSCP00000012903;gi_85700161_sp_Q95274.3_TYB4_PIG;gi_195537253_dbj_BAG68216.1;gi_113205664_ref_NP_001038020.1;gi_87047642_gb_ABD18454.1;tr_B3XXC3_B3XXC3_PIG;sp_Q95274_TYB4_PIG]	1.0415	0.293756	1.0688	0.0729558	1.13923	0.166631
146	94	5.4	5.4	39.4521	ENSSSCP00000012570	Sus scrofa	AHSG	Alpha-2-HS-glycoprotein Precursor; Fragment (Fetuin-A) pep:known chromosome:Sscrofa9:13:94029112:94036187:1 gene:ENSSSCG00000011799 transcript:ENSSSCT00000012911 [Source: UniProtKB/Swiss-Prot;Acc:P29700]	1.02093	0.745182	0.945169	0.0968333	0.964428	0.168551
255	40	10.74	10.74	51.8182	gi|229892818	Sus scrofa	PTMA	prothymosin, alpha [Sus scrofa] [gi_229892818_ref_NP_001153558.1;gi_227336734_gb_ACP21311.1;tr_C3VVV8_C3VVV8_PIG]	1.1147	0.000692058	1.04887	0.299673	1.17011	0.175305
234	87	5.79	5.79	37.8049	gi|433122	Sus scrofa	IgG1b	Ig gamma 1b chain constant region [Sus scrofa]	1.20497	0.255339	0.988672	0.916358	1.28696	0.175462
168	117	4.46	4.46	37.0577	ENSSSCP00000014481	Sus scrofa	PRKCSH	Glucosidase 2 subunit beta Precursor (Glucosidase II subunit beta)(Protein kinase C substrate 60.1 kDa protein heavy chain)(PKCSH)(80K-H protein) pep:novel chromosome:Sscrofa9:2:52398105:52414891:1 gene:ENSSSCG00000013627 transcript:ENSSSCT00000014	0.984418	0.786785	1.05021	0.455067	1.07738	0.178719
175	219	2.21	2.21	65.0943	ENSSSCP00000015066	Sus scrofa	GLRX	Glutaredoxin-1 (Thioltransferase-1)(TTase-1) pep:known chromosome:Sscrofa9:2:91521702:91533080:-1 gene:ENSSSCG00000014167 transcript:ENSSSCT00000015476 [Source: UniProtKB/Swiss-Prot;Acc:P12309] [ENSSSCP00000015066;gi_121442_sp_P12309.2_GLRX1_PIG;gi	0.918453	0.297764	0.961508	0.460228	0.841908	0.188949
197	195	2.41	2.75	37.8476	ENSSSCP00000017159	Sus scrofa	VIL1	Villin-1 Fragment pep:known chromosome:Sscrofa9:15:113753166:113781747:-1 gene:ENSSSCG00000016196 transcript:ENSSSCT00000017637 [Source: UniProtKB/Swiss-Prot;Acc:Q29261]	0.917791	0.0509263	0.945446	0.16205	0.875061	0.192619
140	205	2.34	2.34	68.5446	gi|158514030	Sus scrofa	RPL14	RecName: Full=60S ribosomal protein L14 [gi_158514030_sp_A1XQU3.1_RL14_PIG;gi_148237282_ref_NP_001090947.1;gi_117661006_gb_ABK55649.1;sp_A1XQU3_RL14_PIG]	0.990238	0.809283	0.996948	0.951659	0.926938	0.19429
218	41	10.6	10.6	53.5928	gi|1170738	Sus scrofa	LDHB	RecName: Full=L-lactate dehydrogenase B chain; Short=LDH-B; AltName: Full=LDH heart subunit; Short=LDH-H [gi_1170738_sp_P00336.3_LDHB_PIG;gi_164518958_ref_NP_001106758.1;sp_P00336_LDHB_PIG]	1.01468	0.470054	1.00874	0.799799	1.05057	0.198691
226	5	49.59	49.59	77.5862	gi|136192	Sus scrofa	TF	RecName: Full=Serotransferrin; Short=Transferrin; AltName: Full=Siderophilin; AltName: Full=Beta-1 metal-binding globulin [gi_136192_sp_P09571.2_TRFE_PIG;gi_18655907_pdb_1H76_A;sp_P09571_TRFE_PIG]	0.992068	0.80739	0.988771	0.797173	0.90537	0.199233
230	70	7.13	7.13	52.9801	gi|162951821	Sus scrofa	HNRNPAB	heterogeneous nuclear ribonucleoprotein A/B [Sus scrofa] [gi_162951821_ref_NP_001106165.1;gi_160858224_dbj_BAF93845.1;tr_A9ED96_A9ED96_PIG]	1.08634	0.50177	0.937217	0.611911	1.29966	0.200386
71	72	6.89	6.9	56.1538	ENSSSCP00000005434	Sus scrofa	LGALS3	Lectin galactoside-binding soluble 3 pep:known chromosome:Sscrofa9:1:193056011:193073504:1 gene:ENSSSCG00000005055 transcript:ENSSSCT00000005572 [Source: UniProtKB/TrEMBL;Acc:A3EX84] [ENSSSCP00000005434;gi_148230268_ref_NP_001090970.1;gi_12483034	0.93504	0.241421	0.971891	0.440235	0.909796	0.203713
189	123	4.22	4.22	59.8214	gi|75074817	Sus scrofa	PRDX6	RecName: Full=Peroxiredoxin-6; AltName: Full=Non-selenium glutathione peroxidase; Short=NSGPx [gi_75074817_sp_Q9TSX9.3_PRDX6_PIG;gi_47523870_ref_NP_999573.1;gi_6689393_emb_CAB65456.1;sp_Q9TSX9_PRDX6_PIG]	0.896032	0.248888	0.947331	0.0728828	0.83668	0.206447
95	44	10.23	10.23	64.8305	ENSSSCP00000007063	Sus scrofa	SELENBP1	Selenium-binding protein 1 (56 kDa selenium-binding protein)(SP56) pep:novel chromosome:Sscrofa9:4:101839726:101848590:1 gene:ENSSSCG00000006624 transcript:ENSSSCT00000007258 [Source: UniProtKB/Swiss-Prot;Acc:Q13228] [ENSSSCP00000007063;gi_19403622	0.843559	0.0831975	0.85587	0.043565	0.891166	0.212078
211	31	12.11	12.12	41.8507	ENSSSCP00000018720	Sus scrofa	CLTC	Clathrin heavy chain pep:known chromosome:Sscrofa9:12:33985185:34054684:1 gene:ENSSSCG00000017666 transcript:ENSSSCT00000019230 [Source: UniProtKB/TrEMBL;Acc:C0MHR2] [ENSSSCP00000018720;gi_225735709_ref_NP_001139599.1;gi_224492556_emb_CAR65329.1_	0.979233	0.631821	1.10104	0.135171	1.06936	0.214015
105	99	5.13	10.81	69.2308	ENSSSCP00000008214	Sus scrofa	YWHAG	Tyrosine 3-monooxygenase/tryptophan 5-monooxygenase activation protein, gamma polypeptide	1.11339	0.0377604	1.1103	0.00214103	1.16693	0.217012
166	67	7.48	7.48	60.4563	ENSSSCP00000014233	Sus scrofa	PSMA1	Proteasome subunit alpha type 1 Fragment pep:known chromosome:Sscrofa9:2:41757230:41772409:1 gene:ENSSSCG00000013391 transcript:ENSSSCT00000014628 [Source: UniProtKB/TrEMBL;Acc:Q5GA59]	0.980863	0.294739	1.04739	0.609792	1.04944	0.219139
228	15	19.19	19.19	50.1592	gi|198443142	Sus scrofa	FASN	Chain B, Crystal Structure Of Mammalian Fatty Acid Synthase [gi_198443142_pdb_2VZ8_B;gi_198443141_pdb_2VZ8_A;gi_198443144_pdb_2VZ9_B;gi_198443143_pdb_2VZ9_A]	0.961174	0.259896	0.903442	0.000148595	0.942569	0.227396
131	128	4.06	4.06	47.4026	ENSSSCP00000010761	Sus scrofa	UBE2L3	Ubiquitin carrier protein (EC 6.3.2.-) pep:known chromosome:Sscrofa9:14:51339903:51389142:-1 gene:ENSSSCG00000010088 transcript:ENSSSCT00000011049 [Source: UniProtKB/TrEMBL;Acc:B8Y648] [ENSSSCP00000010761;gi_219563058_gb_ACL27888.1;gi_194043389_re	0.979615	0.634442	0.998963	0.991633	1.06629	0.233767
164	80	6.23	7.41	63.9053	ENSSSCP00000014202	Sus scrofa	LDHA	L-lactate dehydrogenase A chain (LDH-A)(EC 1.1.1.27)(LDH muscle subunit)(LDH-M) pep:known chromosome:Sscrofa9:2:38036308:38047569:1 gene:ENSSSCG00000013366 transcript:ENSSSCT00000014597 [Source: UniProtKB/Swiss-Prot;Acc:P00339]	1.0141	0.698298	1.05593	0.113802	1.12169	0.236569
240	112	4.58	4.58	28.7076	gi|1890664	Sus scrofa	GANAB	glucosidase II [Sus scrofa] [gi_1890664_gb_AAB49757.1;gi_54037147_sp_P79403.1_GANAB_PIG;gi_47522680_ref_NP_999069.1;sp_P79403_GANAB_PIG]	0.983163	0.723515	0.978624	0.632452	0.941007	0.244417
268	184	2.64	2.64	38.8889	gi|97190495	Sus scrofa	S100A6	RecName: Full=Protein S100-A6; AltName: Full=S100 calcium-binding protein A6; AltName: Full=Calcyclin [gi_97190495_sp_Q2EN75.1_S10A6_PIG;gi_113205682_ref_NP_001038022.1;gi_87047648_gb_ABD18457.1;sp_Q2EN75_S10A6_PIG]	0.881519	0.0459118	0.867384	0.0146543	0.8775	0.254004
174	159	3.13	3.13	55.2448	gi|62287175	Sus scrofa	RPS23	RecName: Full=40S ribosomal protein S23 [gi_62287175_sp_Q6SA96.3_RS23_PIG;gi_38492168_gb_AAR22386.1;gi_47523312_ref_NP_998929.1;sp_Q6SA96_RS23_PIG]	0.953405	0.440752	0.994527	0.933783	0.916164	0.254813
49	147	3.52	3.52	42.4084	gi|118403806	Sus scrofa	CDC42	cell division cycle 42 precursor [Sus scrofa] [gi_118403806_ref_NP_001072148.1;gi_122063302_sp_Q007T2.1_CDC42_PIG;gi_115522023_gb_ABJ09401.1;sp_Q007T2_CDC42_PIG]	1.00895	0.798197	1.04584	0.429486	1.11127	0.256709
75	46	9.01	13.36	82.7465	ENSSSCP00000005709	Sus scrofa	TPM2	Beta-tropomyosin pep:known chromosome:Sscrofa9:1:247494585:247502040:-1 gene:ENSSSCG00000005316 transcript:ENSSSCT00000005854 [Source: UniProtKB/TrEMBL;Acc:A1X899]	1.07328	0.538711	1.10028	0.10233	0.93416	0.260404
11	337	1.44	3.96	70.3125	ENSSSCP00000000304	Sus scrofa	HNRNPA1	ROA1 pep:known chromosome:Sscrofa9:5:17966352:17970679:1 gene:ENSSSCG00000000288 transcript:ENSSSCT00000000309 [Source: UniProtKB/TrEMBL;Acc:Q06A94] [ENSSSCP00000000304;gi_116175259_ref_NP_001070686.1;gi_115371763_gb_ABI96206.1;tr_Q06A94_Q06A94_	0.99526	0.914417	1.00112	0.983255	1.11549	0.264368
265	86	5.8	5.8	74.3961	gi|55668280	Sus scrofa	HSPB1	Hsp27 [Sus scrofa] [gi_55668280_gb_AAV54182.1;gi_75062102_sp_Q5S1U1.1_HSPB1_PIG;gi_55926209_ref_NP_001007519.1;sp_Q5S1U1_HSPB1_PIG]	1.04752	0.418106	1.26187	0.000360784	1.07097	0.266857
118	231	2.1	7.98	63.1818	ENSSSCP00000009207	Sus scrofa	YWHAQ	Tyrosine 3-monooxygenase/tryptophan 5-monooxygenase activation protein, theta polypeptide Fragment pep:known chromosome:Sscrofa9:3:117161700:117195179:1 gene:ENSSSCG00000008638 transcript:ENSSSCT00000009450 [Source: UniProtKB/TrEMBL;Acc:A4IE76]	0.981309	0.628267	0.924239	0.10867	1.27172	0.270947
129	161	3.03	8.63	48.374	ENSSSCP00000010705	Sus scrofa	YWHAH	14-3-3 protein eta (Protein AS1) pep:novel chromosome:Sscrofa9:14:49429145:49440852:1 gene:ENSSSCG00000010035 transcript:ENSSSCT00000010992 [Source: UniProtKB/Swiss-Prot;Acc:Q04917] [ENSSSCP00000010705;gi_194043292_ref_XP_001928111.1]	1.15365	0.450058	1.20251	0.236316	1.31877	0.27324
32	251	2.02	2.02	45.2128	ENSSSCP00000001721	Sus scrofa	GLO1	Lactoylglutathione lyase (EC 4.4.1.5)(Methylglyoxalase)(Aldoketomutase)(Glyoxalase I)(Glx I)(Ketone-aldehyde mutase)(S-D-lactoylglutathione methylglyoxal lyase) pep:novel chromosome:Sscrofa9:7:39112469:39139156:-1 gene:ENSSSCG00000001587 transcript	0.992692	0.93648	1.03921	0.551694	1.06581	0.273808
99	68	7.35	7.35	53.2995	ENSSSCP00000007381	Sus scrofa	GBP1	Guanylate binding protein 1 pep:known chromosome:Sscrofa9:4:132081789:132097522:1 gene:ENSSSCG00000006924 transcript:ENSSSCT00000007584 [Source: UniProtKB/TrEMBL;Acc:B2XWS1]	1.00292	0.958847	0.950109	0.78156	1.11877	0.279855
13	45	9.51	9.51	83.4437	ENSSSCP00000000403	Sus scrofa	MYL6	Myosin light polypeptide 6 (Smooth muscle and nonmuscle myosin light chain alkali 6)(Myosin light chain alkali 3)(Myosin light chain 3)(MLC-3)(LC17) pep:known chromosome:Sscrofa9:5:20477462:20479685:1 gene:ENSSSCG00000000381 transcript:ENSSSCT00000	0.973511	0.690397	1.08707	0.136925	0.914493	0.28633
124	90	5.56	5.56	49.1765	ENSSSCP00000012450	Sus scrofa	PLS1	Uncharacterized protein Source: UniProtKB/TrEMBL F1SKF1. Orthologous: PLSI_BOVIN Plastin-1	1.07736	0.269374	0.961408	0.508963	1.07097	0.289876
244	180	2.7	2.7	63.0872	gi|75043336	Sus scrofa	STMN1	RecName: Full=Stathmin [gi_75043336_sp_Q6DUB7.3_STMN1_PIG;gi_49615355_gb_AAT66936.1;gi_57528035_ref_NP_001009582.1;sp_Q6DUB7_STMN1_PIG]	1.10102	0.0848889	1.06964	0.44629	1.10066	0.294089
109	13	22.81	22.81	87.3239	ENSSSCP00000008517	Sus scrofa	HBA1	Hemoglobin subunit alpha (Hemoglobin alpha chain)(Alpha-globin) pep:known chromosome:Sscrofa9:3:35253063:35253941:1 gene:ENSSSCG00000007978 transcript:ENSSSCT00000008741 [Source: UniProtKB/Swiss-Prot;Acc:P01965]	0.889244	0.585144	0.807773	0.0160541	0.832132	0.295503
263	4	50.57	50.57	87.8713	gi|45269029	Sus scrofa	ACTB	cytoskeletal beta actin [Sus scrofa]	1.02235	0.440222	1.02057	0.194806	1.05174	0.296936
65	36	11.39	37.18	83.2891	ENSSSCP00000011135	Sus scrofa	ACTA2	Vascular smooth muscle alpha-actin Fragment pep:known chromosome:Sscrofa9:14:105767451:105786296:-1 gene:ENSSSCG00000010447 transcript:ENSSSCT00000011432 [Source: UniProtKB/TrEMBL;Acc:Q27HS3] [ENSSSCP00000011135;gi_254771936_gb_ACT82246.1;gi_2574	1.04591	0.60823	1.07477	0.22709	0.970061	0.305032
187	7	37.94	37.94	79.2271	ENSSSCP00000016063	Sus scrofa	HSPA8	44k ATPase of 70k heat-shock cognate protein Fragment (EC 3.6.1.3) pep:known chromosome:Sscrofa9:9:48524870:48534266:-1 gene:ENSSSCG00000015140 transcript:ENSSSCT00000016506 [Source: UniProtKB/TrEMBL;Acc:Q29578]	1.05159	0.0617984	1.03813	0.335117	1.01721	0.309221
74	32	11.85	11.85	55.5831	gi|1174636	Sus scrofa	VCP	RecName: Full=Transitional endoplasmic reticulum ATPase; Short=TER ATPase; AltName: Full=15S Mg(2+)-ATPase p97 subunit; AltName: Full=Valosin-containing protein; Short=VCP [gi_1174636_sp_P03974.5_TERA_PIG;gi_164726_gb_AAA31142.1;gi_47523626_ref_NP_9	1.03164	0.661731	1.00118	0.966461	1.05504	0.317715
216	75	6.67	6.67	57.1429	ENSSSCP00000019023	Sus scrofa	EIF4A1	Eukaryotic translation initiation factor 4A isoform 1 pep:known chromosome:Sscrofa9:12:50063792:50069544:-1 gene:ENSSSCG00000017957 transcript:ENSSSCT00000019541 [Source: UniProtKB/TrEMBL;Acc:A6M928] [ENSSSCP00000019023;gi_154147660_ref_NP_0010936	0.998661	0.957255	1.00891	0.770999	0.921416	0.328546
232	105	4.89	4.89	45.3287	gi|164294	Sus scrofa	CBR1	20-beta-hydroxysteroid dehydrogenase [Sus scrofa] [gi_164294_gb_AAA30980.1;gi_54035740_sp_Q28960.3_CBR1_PIG;gi_47522960_ref_NP_999238.1;sp_Q28960_CBR1_PIG]	0.916449	0.075503	0.952211	0.440144	0.905431	0.332843
100	113	4.54	4.54	37.9235	ENSSSCP00000007392	Sus scrofa	CLCA1	Calcium-activated chloride channel regulator 1 Precursor (Calcium-activated chloride channel family member 1)(pCLCA1) pep:known chromosome:Sscrofa9:4:134581304:134613011:-1 gene:ENSSSCG00000006933 transcript:ENSSSCT00000007595 [Source: UniProtKB/Sw	0.894123	0.236253	0.853149	0.0641029	0.894091	0.340809
96	176	2.77	2.77	25.3886	ENSSSCP00000007228	Sus scrofa	RHOA	Rho A Fragment pep:known chromosome:Sscrofa9:4:112194395:112200343:-1 gene:ENSSSCG00000006777 transcript:ENSSSCT00000007423 [Source: UniProtKB/TrEMBL;Acc:P79275]	1.04875	0.610929	0.974925	0.852115	1.07313	0.344944
236	38	11.14	11.14	94.4882	gi|62083590	Sus scrofa	FABP1	liver fatty acid binding protein [Sus scrofa]	1.01032	0.925141	0.953765	0.600371	0.841737	0.350332
51	74	6.72	6.72	50	ENSSSCP00000003976	Sus scrofa	CAP1	Adenylyl cyclase-associated protein 1 (CAP 1) pep:novel chromosome:Sscrofa9:6:66065148:66073853:-1 gene:ENSSSCG00000003672 transcript:ENSSSCT00000004068 [Source: UniProtKB/Swiss-Prot;Acc:Q01518]	0.957546	0.16723	1.01402	0.704861	0.948677	0.351877
102	66	7.56	12.29	76.8293	ENSSSCP00000007864	Sus scrofa	YWHAB	14-3-3 protein beta/alpha (Protein kinase C inhibitor protein 1)(KCIP-1)(Protein 1054) [ENSSSCP00000007864;gi_194044628_ref_XP_001927325.1;gi_194044626_ref_XP_001927289.1]pep:novel chromosome:Sscrofa9:17:49104967:49126235:1 gene:ENSSSCG000000073	0.90336	0.286191	0.866627	0.490226	0.863162	0.358257
17	55	8.7	8.7	58.114	ENSSSCP00000000791	Sus scrofa	FKBP4	FK506-binding protein 4 (EC 5.2.1.8)(Peptidyl-prolyl cis-trans isomerase)(PPIase)(Rotamase)(HSP-binding immunophilin)(HBI)(FKBP52 protein)(52 kDa FK506-binding protein)(FKBP59)(p59 protein) pep:novel chromosome:Sscrofa9:5:63189100:63197310:-1 gene:	1.06411	0.198943	1.14431	0.00578868	1.04012	0.36258
43	30	12.12	12.12	58.7896	gi|189409353	Sus scrofa	HP	haptoglobin [Sus scrofa] [gi_189409353_gb_ACD93463.1;tr_B3GQZ2_B3GQZ2_PIG]	0.886705	0.122069	1.09764	0.117129	1.11946	0.380194
91	149	3.44	3.44	67.0782	ENSSSCP00000006893	Sus scrofa	HDGF	hepatoma-derived growth factor [Source:HGNC Symbol;Acc:4856] HMG1L2	1.10162	0.016144	1.10194	0.10387	1.08223	0.384851
60	73	6.89	6.89	62.9179	ENSSSCP00000004780	Sus scrofa	MARCKS	Myristoylated alanine-rich C-kinase substrate (MARCKS)(Protein kinase C substrate, 80 kDa protein, light chain)(PKCSL)(80K-L protein) pep:novel chromosome:Sscrofa9:1:83523072:83526428:1 gene:ENSSSCG00000004431 transcript:ENSSSCT00000004896 [Source:	1.0901	0.137558	1.02377	0.638073	1.12738	0.38674
133	110	4.63	4.63	47.5845	ENSSSCP00000010879	Sus scrofa	HNRNPF	Heterogeneous nuclear ribonucleoprotein F (hnRNP F)(Nucleolin-like protein mcs94-1) [ENSSSCP00000010879;gi_194042676_ref_XP_001929086.1;gi_194042674_ref_XP_001929089.1;gi_194042672_ref_XP_001929079.1;gi_194042670_ref_XP_001929076.1;gi_19404266	0.927091	0.249613	0.992298	0.812031	0.896092	0.389002
42	145	3.55	3.55	35.461	ENSSSCP00000002691	Sus scrofa	SERPINA3	Alpha-1-antichymotrypsin 3 Fragment pep:known chromosome:Sscrofa9:7:124442778:124451547:1 gene:ENSSSCG00000002483 transcript:ENSSSCT00000002760 [Source: UniProtKB/TrEMBL;Acc:Q9GMA8] [ENSSSCP00000002691;gi_194038347_ref_XP_001928637.1]	0.998799	0.986284	1.10506	0.0718228	0.935894	0.391379
254	186	2.62	2.62	36.3158	gi|197717771	Sus scrofa	GPX2	glutathione peroxidase 2 [Sus scrofa] [gi_197717771_gb_ABI63991.2;gi_169636443_ref_NP_001108608.1;tr_Q09HS4_Q09HS4_PIG]	0.871338	0.219461	0.902312	0.189207	0.84058	0.391977
46	58	8.34	8.34	82.1656	ENSSSCP00000003296	Sus scrofa	RPS19	40S ribosomal protein S19 Fragment pep:known chromosome:Sscrofa9:6:34623785:34630944:-1 gene:ENSSSCG00000003042 transcript:ENSSSCT00000003379 [Source: UniProtKB/Swiss-Prot;Acc:Q29308]	0.984513	0.819901	1.06497	0.016732	1.06914	0.395929
165	136	3.79	3.79	66.8874	ENSSSCP00000014220	Sus scrofa	RPS13	40S ribosomal protein S13 Fragment pep:known chromosome:Sscrofa9:2:39377030:39379842:1 gene:ENSSSCG00000013381 transcript:ENSSSCT00000014615 [Source: UniProtKB/Swiss-Prot;Acc:P62279]	0.962853	0.55136	0.939162	0.0999485	0.95572	0.415847
180	103	4.95	4.95	43.5714	ENSSSCP00000015203	Sus scrofa	HSPA4	Heat shock 70 kDa protein 4 (Heat shock 70-related protein APG-2)(HSP70RY) pep:novel chromosome:Sscrofa9:2:123256296:123299999:1 gene:ENSSSCG00000014292 transcript:ENSSSCT00000015615 [Source: UniProtKB/Swiss-Prot;Acc:P34932]	1.03681	0.36907	1.07129	0.182593	1.07493	0.419898
243	96	5.33	5.33	47.4832	gi|194036835	Sus scrofa	ALDH9A1	PREDICTED: similar to aldehyde dehydrogenase 9A1 [Sus scrofa]	1.11759	0.219368	1.03948	0.579867	1.05859	0.419914
8	171	2.83	2.83	70.7182	gi|238018146	Sus scrofa	ARF3	ADP-ribosylation factor 3 [Sus scrofa] [gi_238018146_ref_NP_001153898.1;gi_237652191_gb_ACR08794.1;gi_209867518_gb_ACI90297.1;tr_C4MRC5_C4MRC5_PIG]	1.0608	0.142052	0.9845	0.625902	1.03108	0.42007
150	64	7.64	7.64	36.2466	ENSSSCP00000013057	Sus scrofa	UBA1	Ubiquitin-activating enzyme E1 Fragment pep:known chromosome:Sscrofa9:X:41770940:41947876:-1 gene:ENSSSCG00000012270 transcript:ENSSSCT00000013417 [Source: UniProtKB/TrEMBL;Acc:Q9N1Y0]	0.990315	0.756332	0.963246	0.268968	0.978259	0.430321
155	132	4	4	78.2609	ENSSSCP00000013652	Sus scrofa	RPLP2	60S acidic ribosomal protein P2 pep:known chromosome:Sscrofa9:2:156777:158745:-1 gene:ENSSSCG00000012842 transcript:ENSSSCT00000014037 [Source: UniProtKB/Swiss-Prot;Acc:Q29315]	1.17183	0.122519	1.00443	0.969697	1.16189	0.446487
57	181	2.68	2.68	44.2446	ENSSSCP00000004374	Sus scrofa	TCP1	T-complex protein 1 subunit alpha (TCP-1-alpha)(CCT-alpha) pep:novel chromosome:Sscrofa9:1:8717456:8728025:1 gene:ENSSSCG00000004048 transcript:ENSSSCT00000004476 [Source: UniProtKB/Swiss-Prot;Acc:P17987] [ENSSSCP00000004374;gi_194033403_ref_XP_001	0.966167	0.563246	0.951607	0.62724	0.928019	0.449743
153	89	5.61	5.61	75.5396	gi|50513041	Sus scrofa	PGK1	phosphoglycerate kinase 1 [Sus scrofa] [gi_50513041_gb_AAT77773.1;gi_56757507_sp_Q7SIB7.3_PGK1_PIG;gi_153792027_ref_NP_001093402.1;sp_Q7SIB7_PGK1_PIG]	1.01435	0.684959	1.03438	0.0804543	1.06729	0.45056
15	148	3.45	3.45	32.0343	gi|194037849	Sus scrofa	A2M	PREDICTED: alpha-2-macroglobulin [Sus scrofa]	1.06284	0.339434	1.03256	0.0244041	1.04787	0.453953
122	228	2.12	2.12	66.2577	ENSSSCP00000009925	Sus scrofa	RPL21	60S ribosomal protein L21 Fragment pep:known chromosome:Sscrofa9:11:3806315:3810805:1 gene:ENSSSCG00000009303 transcript:ENSSSCT00000010191 [Source: UniProtKB/Swiss-Prot;Acc:P49666]	0.968189	0.630147	0.892095	0.0692673	0.968019	0.460365
50	166	2.94	2.94	44.1088	ENSSSCP00000003869	Sus scrofa	NUDC	Nuclear migration protein nudC (Nuclear distribution protein C homolog) pep:novel chromosome:Sscrofa9:6:57907201:57920554:1 gene:ENSSSCG00000003566 transcript:ENSSSCT00000003960 [Source: UniProtKB/Swiss-Prot;Acc:Q9Y266]	1.1669	0.0502907	1.20046	0.202589	1.16948	0.462645
203	255	2.01	2.01	38.6266	ENSSSCP00000018095	Sus scrofa	G3BP1	ras GTPase-activating protein-binding protein 1 [Source:RefSeq peptide;Acc:NP_001192334]	0.992266	0.869398	1.00224	0.965884	1.03733	0.467413
202	102	5.03	5.03	56.8027	ENSSSCP00000018010	Sus scrofa	NPM1	Nucleophosmin (NPM)(Nucleolar phosphoprotein B23)(Numatrin)(Nucleolar protein NO38) pep:novel chromosome:Sscrofa9:16:49847186:49861647:-1 gene:ENSSSCG00000016998 transcript:ENSSSCT00000018510 [Source: UniProtKB/Swiss-Prot;Acc:P06748]	1.02945	0.208098	1.0115	0.826877	0.936838	0.4701
31	92	5.43	5.43	68.6636	ENSSSCP00000001675	Sus scrofa	RPL10A	60S ribosomal protein L10a Fragment pep:known chromosome:Sscrofa9:7:35915060:35917923:1 gene:ENSSSCG00000001543 transcript:ENSSSCT00000001719 [Source: UniProtKB/Swiss-Prot;Acc:P53027]	1.02337	0.59593	0.941513	0.437615	0.916148	0.484747
138	42	10.49	10.49	67.1674	ENSSSCP00000011767	Sus scrofa	VIM	Vimentin Fragments pep:known chromosome:Sscrofa9:10:41795515:41804213:1 gene:ENSSSCG00000011033 transcript:ENSSSCT00000012075 [Source: UniProtKB/Swiss-Prot;Acc:P02543]	1.00753	0.845987	1.12158	0.14927	0.920185	0.490815
127	127	4.09	4.09	68.4492	ENSSSCP00000010514	Sus scrofa	PEBP1	Phosphatidylethanolamine-binding protein 1 (PEBP-1)(Prostatic-binding protein)(HCNPpp)(Neuropolypeptide h3)(Raf kinase inhibitor protein)(RKIP) pep:novel chromosome:Sscrofa9:14:34756187:34762104:-1 gene:ENSSSCG00000009851 transcript:ENSSSCT0000001	0.988107	0.636549	1.05353	0.154215	0.936052	0.491108
20	177	2.75	2.75	35.0246	ENSSSCP00000000954	Sus scrofa	LTA4H	Leukotriene A-4 hydrolase (EC 3.3.2.6)(Leukotriene A(4) hydrolase)(LTA-4 hydrolase) pep:novel chromosome:Sscrofa9:5:82399614:82538300:1 gene:ENSSSCG00000000891 transcript:ENSSSCT00000000975 [Source: UniProtKB/Swiss-Prot;Acc:P09960]	0.979506	0.623607	1.04183	0.518268	1.03981	0.512988
159	204	2.36	2.36	35.3846	ENSSSCP00000013857	Sus scrofa	PRDX5	Peroxiredoxin 5 pep:known chromosome:Sscrofa9:2:6170436:6173823:1 gene:ENSSSCG00000013030 transcript:ENSSSCT00000014243 [Source: UniProtKB/TrEMBL;Acc:Q9GLW8]	0.867629	0.0439271	0.94675	0.463585	0.928262	0.521742
115	85	5.94	5.94	67.1875	ENSSSCP00000014787	Sus scrofa	UBA52	Ubiquitin-60S ribosomal protein L40	1.05174	0.148684	1.00325	0.848448	1.04976	0.524819
2	233	2.1	2.1	16.0796	ENSSSCP00000000036	Sus scrofa	TTLL12	Tubulin--tyrosine ligase-like protein 12 pep:novel chromosome:Sscrofa9:5:2436938:2486425:-1 gene:ENSSSCG00000000034 transcript:ENSSSCT00000000036 [Source: UniProtKB/Swiss-Prot;Acc:Q14166]	1.12408	0.335543	1.0418	0.563737	1.04395	0.526078
192	43	10.36	10.36	72.6744	ENSSSCP00000017700	Sus scrofa	HNRPA2B1	HnRNP A2/B1 protein Fragment pep:known chromosome:Sscrofa9:18:45005813:45011827:-1 gene:ENSSSCG00000016710 transcript:ENSSSCT00000018191 [Source: UniProtKB/TrEMBL;Acc:Q9TUP1]	0.831791	0.0377162	0.750582	0.000414036	0.967322	0.534107
258	18	18.66	18.66	74.5968	gi|262263205	Sus scrofa	TPI1	triosephosphate isomerase 1 [Sus scrofa] [gi_262263205_dbj_BAI48105.1;tr_D0G7F6_D0G7F6_PIG]	1.03176	0.287286	1.06122	0.0998656	1.04076	0.536823
97	211	2.28	2.28	53.9419	ENSSSCP00000007285	Sus scrofa	PSMA5	Proteasome subunit type alpha 5 Fragment pep:known chromosome:Sscrofa9:4:115210927:115233242:1 gene:ENSSSCG00000006830 transcript:ENSSSCT00000007481 [Source: UniProtKB/TrEMBL;Acc:Q2TUQ2] [ENSSSCP00000007285;gi_222136590_ref_NP_001138373.1]	1.07578	0.475491	0.99556	0.95433	1.07509	0.545361
157	25	13.97	13.97	52.1739	gi|1943419	Sus scrofa	GSTP1	Chain B, Structure Of Porcine Class Pi Glutathione S-Transferase [gi_1943419_pdb_2GSR_B;gi_1943418_pdb_2GSR_A]	0.982995	0.584866	0.983399	0.590782	0.973704	0.547128
38	263	2	11.23	61.0063	ENSSSCP00000002468	Sus scrofa	HSPA2	Heat shock-related 70 kDa protein 2 (Heat shock 70 kDa protein 2) pep:novel chromosome:Sscrofa9:7:97087942:97090450:1 gene:ENSSSCG00000002274 transcript:ENSSSCT00000002532 [Source: UniProtKB/Swiss-Prot;Acc:P54652]	1.01193	0.943609	1.06763	0.583649	0.919424	0.551927
262	349	1.4	1.4	31.25	gi|45268967	Sus scrofa	RPS28	40S ribosomal protein S28 [Sus scrofa]	0.971939	0.724401	1.02321	0.44921	1.07078	0.55292
220	19	18.35	18.35	72.9391	gi|120742	Sus scrofa	GPI	RecName: Full=Glucose-6-phosphate isomerase; Short=GPI; AltName: Full=Phosphoglucose isomerase; Short=PGI; AltName: Full=Phosphohexose isomerase; Short=PHI; AltName: Full=Autocrine motility factor; Short=AMF; AltName: Full=Neuroleukin; Short=NLK [gi_	0.952923	0.104387	0.977843	0.24479	1.03026	0.554801
14	53	8.76	8.76	55.514	ENSSSCP00000000527	Sus scrofa	CCT2	T-complex protein 1 subunit beta (TCP-1-beta)(CCT-beta) pep:novel chromosome:Sscrofa9:5:32702669:32717722:1 gene:ENSSSCG00000000496 transcript:ENSSSCT00000000535 [Source: UniProtKB/Swiss-Prot;Acc:P78371] [ENSSSCP00000000527;gi_281427374_ref_NP_0011	0.994699	0.888427	1.03718	0.357601	0.976636	0.559602
223	88	5.64	5.64	47.678	gi|1228924	Sus scrofa	FCN2	ficolin [Sus scrofa] [gi_1228924_gb_AAA92455.1;gi_75059260_sp_Q29041.1_FCN2_PIG;gi_47523126_ref_NP_999033.1;sp_Q29041_FCN2_PIG]	0.979351	0.862348	1.09058	0.101265	1.04072	0.563654
68	197	2.41	2.41	42.1687	ENSSSCP00000005340	Sus scrofa	ANP32A	Uncharacterized protein [Source:UniProtKB/TrEMBL;Acc:F1SIU2] Novel protein coding. Ortologue: Acidic leucine-rich nuclear phosphoprotein 32 family member A, ENSBTAG00000012365, AN32A_BOVIN	1.06868	0.523044	1.03273	0.602203	1.06027	0.586018
98	226	2.14	2.14	55.5556	ENSSSCP00000007355	Sus scrofa	RPL5	60S ribosomal protein L5 Fragment pep:known chromosome:Sscrofa9:4:128581067:128589042:-1 gene:ENSSSCG00000006899 transcript:ENSSSCT00000007555 [Source: UniProtKB/Swiss-Prot;Acc:Q95276]	0.984571	0.553582	0.968695	0.436283	0.983473	0.595262
257	157	3.16	3.16	49.3056	gi|262036923	Sus scrofa	AHCY	adenosylhomocysteinase [Sus scrofa] [gi_262036923_dbj_BAI47597.1;gi_67513973_dbj_BAD99576.1;tr_D0G0C3_D0G0C3_PIG]	0.892631	0.334624	0.968826	0.695746	0.938333	0.601554
35	24	13.98	13.98	75.1412	gi|194038728	Sus scrofa	PKM2	PREDICTED: similar to pyruvate kinase 3 isoform 1 [Sus scrofa] [gi_194038728_ref_XP_001929104.1;gi_194038726_ref_XP_001929120.1]	1.03738	0.265991	1.03123	0.257663	0.971601	0.611886
48	125	4.14	4.14	44.7205	ENSSSCP00000003687	Sus scrofa	PGD	6-phosphogluconate dehydrogenase, decarboxylating Fragment (EC 1.1.1.44) pep:known chromosome:Sscrofa9:6:47483771:47500685:1 gene:ENSSSCG00000003402 transcript:ENSSSCT00000003774 [Source: UniProtKB/Swiss-Prot;Acc:P14332]	1.04748	0.307145	1.04165	0.216076	1.02404	0.612247
55	98	5.28	5.28	50	ENSSSCP00000004197	Sus scrofa	CMPK1	UMP-CMP kinase (EC 2.7.4.14)(Cytidylate kinase)(Deoxycytidylate kinase)(Cytidine monophosphate kinase)(Uridine monophosphate kinase)(Uridine monophosphate/cytidine monophosphate kinase)(UMP/CMP kinase)(UMP/CMPK) pep:known chromosome:Sscrofa9:6:1174	1.01586	0.892686	1.08289	0.46816	1.03396	0.614194
247	174	2.79	2.79	27.8446	gi|194040685	Sus scrofa	IPO5	PREDICTED: importin 5 [Sus scrofa]	0.971111	0.427459	1.07858	0.251688	0.973298	0.619379
134	17	18.84	18.84	68.791	ENSSSCP00000010998	Sus scrofa	VCL	Vinculin (Metavinculin) pep:known chromosome:Sscrofa9:14:80002323:80113814:1 gene:ENSSSCG00000010313 transcript:ENSSSCT00000011290 [Source: UniProtKB/Swiss-Prot;Acc:P26234] [ENSSSCP00000010998;gi_17979613_gb_AAL50327.1;gi_47522618_ref_NP_999099.1_	1.0465	0.23437	1.05054	0.00264472	0.983483	0.624297
172	27	13	13	58.5132	ENSSSCP00000014615	Sus scrofa	CALR	Calreticulin Precursor; Fragment (CRP55)(Calregulin)(HACBP)(ERp60) pep:known chromosome:Sscrofa9:2:56285653:56289452:1 gene:ENSSSCG00000013746 transcript:ENSSSCT00000015020 [Source: UniProtKB/Swiss-Prot;Acc:P28491]	1.03501	0.271013	1.01368	0.470799	1.01718	0.627498
248	299	1.71	1.71	61.6973	gi|194041759	Sus scrofa	PDLIM1	PREDICTED: similar to PDZ and LIM domain 1 (elfin) [Sus scrofa]	1.00764	0.908864	1.00709	0.833901	0.970549	0.637816
147	252	2.01	6.3	42.7518	ENSSSCP00000012574	Sus scrofa	EIF4A2	Eukaryotic translation initiation factor 4A isoform 2 pep:known chromosome:Sscrofa9:13:94180998:94187232:1 gene:ENSSSCG00000011803 transcript:ENSSSCT00000012915 [Source: UniProtKB/TrEMBL;Acc:A6M930] [ENSSSCP00000012574;gi_154147698_ref_NP_00109366	0.931607	0.278798	0.959695	0.660776	1.07677	0.638821
235	191	2.5	2.5	38.4615	gi|2506849	Sus scrofa	MDH2	RecName: Full=Malate dehydrogenase, mitochondrial; Flags: Precursor [gi_2506849_sp_P00346.2_MDHM_PIG;sp_P00346_MDHM_PIG]	0.929267	0.564344	1.01469	0.91022	0.943034	0.646153
85	16	19.13	19.13	87.3469	ENSSSCP00000006472	Sus scrofa	YWHAZ	Tyrosine 3-monooxygenase/tryptophan 5-monooxygenase activation protein zeta polypeptide Fragment pep:known chromosome:Sscrofa9:4:36380559:36407373:1 gene:ENSSSCG00000006062 transcript:ENSSSCT00000006651 [Source: UniProtKB/TrEMBL;Acc:A0SNV3] [ENSSS	0.985929	0.527261	0.929549	0.106512	0.972938	0.647114
113	188	2.57	2.57	66.1677	gi|6226874	Sus scrofa	MDH1	RecName: Full=Malate dehydrogenase, cytoplasmic; AltName: Full=Cytosolic malate dehydrogenase [gi_6226874_sp_P11708.4_MDHC_PIG;gi_1469402_gb_AAC48610.1;gi_47523114_ref_NP_999039.1;sp_P11708_MDHC_PIG]	1.01278	0.811622	1.07078	0.565048	1.00896	0.650341
81	33	11.67	15.15	56.7568	gi|194033595	Sus scrofa	HSPA5	PREDICTED: heat shock 70kDa protein 5, partial [Sus scrofa]	0.980848	0.187639	1.01949	0.441068	0.972331	0.656589
183	6	49.47	49.47	95.9184	ENSSSCP00000015647	Sus scrofa	HBB	Hemoglobin subunit beta (Hemoglobin beta chain)(Beta-globin) pep:known chromosome:Sscrofa9:9:3969749:3971406:-1 gene:ENSSSCG00000014725 transcript:ENSSSCT00000016076 [Source: UniProtKB/Swiss-Prot;Acc:P02067]	0.9392	0.777491	0.839928	0.0453355	0.918683	0.669337
126	179	2.74	2.74	44.4609	gi|194041525	Sus scrofa	DPYSL2	PREDICTED: dihydropyrimidinase-related protein 2-like isoform 2 [Sus scrofa]	1.05551	0.298223	0.96366	0.286494	0.98546	0.673956
92	101	5.08	5.08	44.8873	ENSSSCP00000006914	Sus scrofa	CCT3	T-complex protein 1 subunit gamma Fragment (TCP-1-gamma)(CCT-gamma)(Matricin) pep:known chromosome:Sscrofa9:4:97601379:97656994:1 gene:ENSSSCG00000006487 transcript:ENSSSCT00000007106 [Source: UniProtKB/Swiss-Prot;Acc:Q29068]	0.950248	0.347145	0.976391	0.683054	0.982083	0.691784
151	268	2	2	33.6283	gi|194045138	Sus scrofa	IGBP1	PREDICTED: immunoglobulin-binding protein 1 isoform 1 [Sus scrofa]	0.913641	0.559304	0.942846	0.624203	0.902374	0.698961
204	50	8.87	8.92	52.7619	ENSSSCP00000018105	Sus scrofa	ANXA6	Annexin A6 (Annexin-6)(Annexin VI)(Lipocortin VI)(p68)(p70)(Protein III)(Chromobindin-20)(67 kDa calelectrin)(Calphobindin-II)(CPB-II) pep:novel chromosome:Sscrofa9:16:69303390:69362911:-1 gene:ENSSSCG00000017089 transcript:ENSSSCT00000018606 [Sour	1.07642	0.0251331	1.14829	0.0127957	0.969224	0.699718
158	61	7.96	7.96	81.3253	gi|164425	Sus scrofa	CFL1	cofilin [Sus scrofa] [gi_164425_gb_AAA31020.1;gi_116850_sp_P10668.3_COF1_PIG;gi_51592135_ref_NP_001004043.1;sp_P10668_COF1_PIG]	0.967963	0.373091	0.927038	0.253041	0.962603	0.702455
188	28	12.97	12.98	63.6223	ENSSSCP00000016385	Sus scrofa	PDIA4	Disulfide isomerase related protein (ERP72) Fragment pep:known chromosome:Sscrofa9:9:101857057:101875916:1 gene:ENSSSCG00000015453 transcript:ENSSSCT00000016835 [Source: UniProtKB/TrEMBL;Acc:Q29305]	1.00464	0.610176	1.0365	0.520818	1.01282	0.712527
76	35	11.41	11.41	51.8838	ENSSSCP00000005711	Sus scrofa	TLN1	Talin-1 pep:novel chromosome:Sscrofa9:1:247508379:247543258:-1 gene:ENSSSCG00000005317 transcript:ENSSSCT00000005856 [Source: UniProtKB/Swiss-Prot;Acc:Q9Y490]	1.0463	0.110673	1.01684	0.652913	0.991003	0.714641
108	82	6.05	6.05	63.6364	ENSSSCP00000009623	Sus scrofa	RPS3A	Ribosomal protein S3A pep:known chromosome:Sscrofa9:8:66993031:66997218:-1 gene:ENSSSCG00000009019 transcript:ENSSSCT00000009878 [Source: UniProtKB/TrEMBL;Acc:B6V8C8]	0.948682	0.424406	1.01722	0.780501	0.969018	0.716409
103	256	2.01	2.01	46.8917	ENSSSCP00000007976	Sus scrofa	BCAS1	breast carcinoma amplified sequence 1 pep:known chromosome:Sscrofa9:17:57150826:57257516:-1 gene:ENSSSCG00000007485 transcript:ENSSSCT00000008194 [Source: RefSeq peptide;Acc:NP_001103645] [ENSSSCP00000007976;gi_167000883_ref_NP_001103645.1;gi_147	1.04124	0.727154	0.977604	0.808376	0.977307	0.716521
90	309	1.64	1.64	38.9423	ENSSSCP00000006818	Sus scrofa	TAGLN2	Transgelin-2 (SM22-alpha homolog) pep:novel chromosome:Sscrofa9:4:93948562:93956534:-1 gene:ENSSSCG00000006395 transcript:ENSSSCT00000007008 [Source: UniProtKB/Swiss-Prot;Acc:P37802]	1.00466	0.954965	1.0036	0.920382	0.958128	0.72814
239	11	25.06	25.6	65.5941	gi|984249	Sus scrofa	HSP90B1	RecName: Full=Endoplasmin; AltName: Full=Heat shock protein 90 kDa beta member 1; AltName: Full=94 kDa glucose-regulated protein; Short=GRP94; AltName: Full=gp96 homolog; AltName: Full=98 kDa protein kinase; Short=PPK 98; Short=ppk98; Flags: Precurso	0.986927	0.472251	1.04438	0.179188	0.986084	0.73781
87	54	8.73	8.73	52.1073	ENSSSCP00000006552	Sus scrofa	CA1	Carbonic anhydrase 1 (EC 4.2.1.1)(Carbonic anhydrase I)(CA-I)(Carbonate dehydratase I)(Carbonic anhydrase B)(CAB) pep:novel chromosome:Sscrofa9:4:53187533:53197072:1 gene:ENSSSCG00000006142 transcript:ENSSSCT00000006735 [Source: UniProtKB/Swiss-Pro	0.81509	0.129506	0.891233	0.478585	0.957407	0.738174
30	111	4.62	4.62	71.5151	ENSSSCP00000001659	Sus scrofa	RPS10	Putative 40S ribosomal protein S10-like protein pep:novel chromosome:Sscrofa9:7:34928659:34936021:1 gene:ENSSSCG00000001528 transcript:ENSSSCT00000001703 [Source: UniProtKB/Swiss-Prot;Acc:Q9NQ39] [ENSSSCP00000001659;gi_194040330_ref_XP_001928564.1	1.06722	0.287891	1.06471	0.242601	1.01611	0.751808
9	12	23.5	23.5	59.4235	ENSSSCP00000000201	Sus scrofa	TUBA1	Tubulin alpha-1B chain (Tubulin alpha-ubiquitous chain)(Alpha-tubulin ubiquitous)(Tubulin K-alpha-1) pep:known chromosome:Sscrofa9:5:13897491:13900882:-1 gene:ENSSSCG00000000190 transcript:ENSSSCT00000000203 [Source: UniProtKB/Swiss-Prot;Acc:Q2XVP4	1.00441	0.868633	1.01773	0.554299	1.00905	0.755861
82	261	2	29.18	62.4719	ENSSSCP00000006259	Sus scrofa	TUBB2C	Beta tubulin Fragment pep:known chromosome:Sscrofa9:1:294347025:294349339:-1 gene:ENSSSCG00000005849 transcript:ENSSSCT00000006428 [Source: UniProtKB/TrEMBL;Acc:Q9TSJ2]	1.17531	0.0817497	1.0825	0.0875965	1.02505	0.761415
261	29	12.77	19.72	65.0546	gi|39777368	Sus scrofa	HSPA1B	heat shock protein 70.2 [Sus scrofa] [gi_39777368_gb_AAR30953.1;gi_56748897_sp_Q6S4N2.1_HS71B_PIG;gi_47523308_ref_NP_998931.1;gi_148724920_emb_CAN87708.1;gi_147225156_emb_CAN13333.1;tr_A5A8V6_A5A8V6_PIG;sp_Q6S4N2_HS71B_PIG]	1.11584	0.0408993	1.10091	0.0152269	0.993609	0.777579
191	300	1.71	1.71	90.8046	ENSSSCP00000016659	Sus scrofa	DBI	Acyl-CoA-binding protein (ACBP)(Diazepam-binding inhibitor)(DBI)(Endozepine)(EP) [Contains DBI(32-86)] [ENSSSCP00000016659;gi_120564443_gb_ABM30147.1;gi_110825776_sp_P12026.2_ACBP_PIG;gi_3882343_dbj_BAA34531.1;gi_47523046_ref_NP_999284.1;sp_P120	1.00243	0.961835	1.0379	0.560183	1.02794	0.785708
173	134	3.88	13.42	85.0806	ENSSSCP00000014723	Sus scrofa	TPM4	Tropomyosin alpha-4 chain (Tropomyosin-4) pep:known chromosome:Sscrofa9:2:60590061:60606372:-1 gene:ENSSSCG00000013849 transcript:ENSSSCT00000015128 [Source: UniProtKB/Swiss-Prot;Acc:P67937] [ENSSSCP00000014723;gi_54039746_sp_P67937.3_TPM4_PIG;gi_3	1.02949	0.0793141	1.04134	0.415693	0.991309	0.786864
198	126	4.1	4.1	70.411	ENSSSCP00000017242	Sus scrofa	NCL	Nucleolin (Protein C23) pep:novel chromosome:Sscrofa9:15:124482133:124487412:1 gene:ENSSSCG00000016275 transcript:ENSSSCT00000017723 [Source: UniProtKB/Swiss-Prot;Acc:P19338]	1.06534	0.142598	1.07015	0.215456	1.02934	0.788224
112	109	4.73	4.73	52.8634	ENSSSCP00000008901	Sus scrofa	GFPT1	glucosamine--fructose-6-phosphate aminotransferase [Source:RefSeq peptide;Acc:NP_001181908]	1.08733	0.253509	1.09943	0.213307	0.981035	0.78937
93	340	1.43	1.43	25.4157	ENSSSCP00000006940	Sus scrofa	FDPS	Farnesyl pyrophosphate synthetase (FPP synthetase)(FPS)(Farnesyl diphosphate synthetase) [ENSSSCP00000006940;gi_262072800_dbj_BAI47708.1;gi_194036063_ref_XP_001929119.1;tr_D0G6X4_D0G6X4_PIG]pep:novel chromosome:Sscrofa9:4:98557748:98570908:-1 ge	0.940432	0.62862	0.960065	0.660312	0.969839	0.801231
77	65	7.62	7.62	45.7143	ENSSSCP00000005849	Sus scrofa	TXN	Thioredoxin (Trx) pep:known chromosome:Sscrofa9:1:263983103:264032572:-1 gene:ENSSSCG00000005453 transcript:ENSSSCT00000005998 [Source: UniProtKB/Swiss-Prot;Acc:P82460] [ENSSSCP00000005849;gi_20141821_sp_P82460.3_THIO_PIG;gi_14326453_gb_AAK60272.1_	0.992068	0.731759	0.924942	0.203856	0.97702	0.802259
227	9	26.69	26.69	72.2944	gi|147899784	Sus scrofa	EEF1A	eukaryotic translation elongation factor 1 alpha 1 [Sus scrofa] [gi_147899784_ref_NP_001090887.1;gi_223019599_emb_CAX36487.1;gi_223019597_emb_CAX36486.1;gi_110287842_gb_ABG65696.1;tr_Q0PY11_Q0PY11_PIG]	1.01605	0.639155	1.05423	0.0587063	0.984525	0.815849
136	175	2.77	2.78	29.2247	ENSSSCP00000011535	Sus scrofa	EPRS	Bifunctional aminoacyl-tRNA synthetase (Proliferation-inducing gene 32 protein) pep:novel chromosome:Sscrofa9:10:9627080:9694371:-1 gene:ENSSSCG00000010821 transcript:ENSSSCT00000011838 [Source: UniProtKB/Swiss-Prot;Acc:P07814] [Includes Glutamyl-	0.982569	0.612887	1.03232	0.391675	1.00499	0.825782
22	167	2.9	2.9	52.1164	gi|417185	Sus scrofa	SERPINB1	RecName: Full=Leukocyte elastase inhibitor; Short=LEI; AltName: Full=Leukocyte neutral proteinase inhibitor; Short=LNPI; AltName: Full=Serpin B1 [gi_417185_sp_P80229.1_ILEU_PIG;sp_P80229_ILEU_PIG]	0.934681	0.326541	0.935291	0.112062	1.01108	0.832244
104	271	2	2	24.7059	ENSSSCP00000008190	Sus scrofa	GNB2	Guanine nucleotide-binding protein G(I)/G(S)/G(T) subunit beta-2 (Transducin beta chain 2)(G protein subunit beta-2) pep:novel chromosome:Sscrofa9:3:6850484:6855705:-1 gene:ENSSSCG00000007669 transcript:ENSSSCT00000008409 [Source: UniProtKB/Swiss-P	0.873094	0.660731	1.17179	0.45381	0.967277	0.848417
73	60	8.1	8.1	70.8093	gi|28948618	Sus scrofa	ANXA1	Chain A, Structure Of Full-Length Annexin A1 In The Presence Of Calcium [gi_28948618_pdb_1MCX_A;gi_13399614_pdb_1HM6_B;gi_13399613_pdb_1HM6_A]	1.0614	0.304526	1.04232	0.582455	1.01242	0.852517
94	22	15.65	15.67	85.8871	gi|45272586	Sus scrofa	TPM3	tropomyosin 3 [Sus scrofa] [gi_45272586_gb_AAS57724.1;gi_48675927_ref_NP_001001632.1;tr_Q6QA25_Q6QA25_PIG]	1.04776	0.389777	0.962028	0.423582	0.993718	0.854206
210	69	7.26	7.26	79.4776	ENSSSCP00000018643	Sus scrofa	NME2	Nucleoside diphosphate kinase B (NDP kinase B)(NDK B)(EC 2.7.4.6) pep:known chromosome:Sscrofa9:12:25059937:25089119:1 gene:ENSSSCG00000017591 transcript:ENSSSCT00000019150 [Source: UniProtKB/Swiss-Prot;Acc:Q2EN76]	0.995173	0.937403	0.95851	0.0548004	1.01833	0.860421
185	79	6.42	6.42	86.6667	ENSSSCP00000015997	Sus scrofa	TAGLN	Transgelin (Smooth muscle protein 22-alpha)(SM22-alpha)(WS3-10)(22 kDa actin-binding protein) pep:novel chromosome:Sscrofa9:9:43290832:43296577:-1 gene:ENSSSCG00000015073 transcript:ENSSSCT00000016439 [Source: UniProtKB/Swiss-Prot;Acc:Q01995]	1.09712	0.264676	1.10744	0.13868	0.984897	0.860522
212	150	3.42	3.42	44.6866	ENSSSCP00000018818	Sus scrofa	ALDOA	Fructose-bisphosphate aldolase A Fragment pep:known chromosome:Sscrofa9:12:42452109:42456794:1 gene:ENSSSCG00000017759 transcript:ENSSSCT00000019331 [Source: UniProtKB/TrEMBL;Acc:Q6UV40]	0.842939	0.0137868	0.895743	0.312677	1.01012	0.861793
213	52	8.83	8.83	59.6774	ENSSSCP00000018966	Sus scrofa	ENO3	Beta-enolase (EC 4.2.1.11)(2-phospho-D-glycerate hydro-lyase)(Muscle-specific enolase)(MSE)(Skeletal muscle enolase)(Enolase 3) pep:known chromosome:Sscrofa9:12:49150419:49156043:-1 gene:ENSSSCG00000017904 transcript:ENSSSCT00000019484 [Source: Uni	0.999029	0.983054	0.984252	0.59913	0.991267	0.880879
246	139	3.7	3.7	39.9527	gi|194038351	Sus scrofa	SERPINA3	PREDICTED: similar to alpha-1-antichymotrypsin 2 [Sus scrofa]	0.921081	0.148337	1.01833	0.739274	1.01147	0.892888
253	3	50.8	50.8	63.8472	gi|1945447	Sus scrofa	HSP90AA1	90-kDa heat shock protein [Sus scrofa] [gi_1945447_gb_AAC48718.1;gi_6016267_sp_O02705.3_HS90A_PIG;gi_47522774_ref_NP_999138.1;sp_O02705_HS90A_PIG]	1.08847	0.0689553	1.18631	0.0185172	0.994485	0.894149
221	81	6.15	6.15	75.1634	gi|122064583	Sus scrofa	SOD1	RecName: Full=Superoxide dismutase [Cu-Zn] [gi_122064583_sp_P04178.2_SODC_PIG;sp_P04178_SODC_PIG]	0.991922	0.837303	0.956038	0.238261	1.00679	0.896519
1	48	8.99	8.99	69.1589	ENSSSCP00000009706	Sus scrofa	ANXA5	Annexin A5 (Annexin-5)(Annexin V)(Lipocortin V)(Endonexin II)(Calphobindin I)(CBP-I)(Placental anticoagulant protein I)(PAP-I)(Placental anticoagulant protein 4)(PP4)(Thromboplastin inhibitor)(Vascular anticoagulant-alpha)(VAC-alpha)(Anchorin CII)	0.999112	0.984848	1.00881	0.906264	0.992819	0.900747
64	23	14.13	14.13	75.2475	ENSSSCP00000005064	Sus scrofa	PDIA3	Protein disulfide-isomerase A3 Precursor (EC 5.3.4.1)(Disulfide isomerase ER-60)(ERp60)(58 kDa microsomal protein)(p58)(ERp57)(58 kDa glucose-regulated protein) pep:novel chromosome:Sscrofa9:1:133861462:133890030:-1 gene:ENSSSCG00000004700 transcri	1.03667	0.361695	1.06858	0.125468	0.996266	0.923946
256	26	13.29	13.29	65.7658	gi|2506441	Sus scrofa	GAPDH	RecName: Full=Glyceraldehyde-3-phosphate dehydrogenase; Short=GAPDH [gi_2506441_sp_P00355.4_G3P_PIG;sp_P00355_G3P_PIG]	0.980801	0.714481	1.04057	0.399972	0.996856	0.940499
111	224	2.17	2.24	64.2633	gi|4033507	Sus scrofa	ANXA4	RecName: Full=Annexin A4; AltName: Full=Annexin-4; AltName: Full=Annexin IV; AltName: Full=Lipocortin IV; AltName: Full=Endonexin I; AltName: Full=Chromobindin-4; AltName: Full=Protein II; AltName: Full=P32.5; AltName: Full=Placental anticoagulant pr	0.963323	0.785406	1.10908	0.37485	1.01077	0.942974
7	10	25.71	25.72	63.0402	ENSSSCP00000000151	Sus scrofa	MYH9	Myosin Fragment pep:known chromosome:Sscrofa9:5:7899338:7957902:-1 gene:ENSSSCG00000000146 transcript:ENSSSCT00000000153 [Source: UniProtKB/TrEMBL;Acc:Q29060]	0.989623	0.873799	1.03842	0.231725	1.00546	0.948273
178	163	3.01	3.01	31.8636	ENSSSCP00000015164	Sus scrofa	SLC12A2	Solute carrier family 12 member 2 (Bumetanide-sensitive sodium-(potassium)-chloride cotransporter 1)(Basolateral Na-K-Cl symporter) pep:novel chromosome:Sscrofa9:2:118727614:118817356:1 gene:ENSSSCG00000014255 transcript:ENSSSCT00000015576 [Source:	0.975411	0.810189	0.937526	0.35081	1.00694	0.959173
170	142	3.64	3.64	29.4737	ENSSSCP00000014507	Sus scrofa	CDC37	CDC37 cell division cycle 37 protein pep:known chromosome:Sscrofa9:2:53103702:53113916:-1 gene:ENSSSCG00000013647 transcript:ENSSSCT00000014908 [Source: UniProtKB/TrEMBL;Acc:Q684M6] [ENSSSCP00000014507;gi_51870491_emb_CAG15149.1;gi_178057067_ref_	1.03996	0.542059	1.08776	0.0998335	1.00237	0.971737
231	39	10.77	10.77	42.8571	gi|162952052	Sus scrofa	TKT	transketolase [Sus scrofa] [gi_162952052_ref_NP_001106151.1;gi_159502444_gb_ABW97521.1;tr_A8U4R4_A8U4R4_PIG]	1.03053	0.446788	0.962411	0.248315	0.999836	0.997697
161	56	8.68	8.68	48.2916	ENSSSCP00000013894	Sus scrofa	EEF1G	Elongation factor 1-gamma Fragment (EF-1-gamma)(eEF-1B gamma) pep:known chromosome:Sscrofa9:2:7513823:7524030:1 gene:ENSSSCG00000013064 transcript:ENSSSCT00000014280 [Source: UniProtKB/Swiss-Prot;Acc:Q29387]	1.0088	0.866887	1.01748	0.746297	0.999984	0.999846
