# Supplementary material for: Quantitative proteomics and bioinformatic analysis provide new insight into the dynamic response of porcine intestine to Salmonella Typhimurium
Source: Front Cell Infect Microbiol. 2015 Sep 3;5:64. doi: 10.3389/fcimb.2015.00064 (PMC4558531; doi:10.3389/fcimb.2015.00064)
Supplement: Supplementary Table 3 — Differentially regulated proteins in ileum and colon in response to Salmonella Typhimurium. (↑) Proteins up-regulated after infection. (↓) Proteins down-regulated after infection (p<0.05). [file Table3.XLS]

## Sheet: Hoja1
Protein name	ID	Gene	ILEUM									COLON
		name	1 dpi/C			2 dpi/C			6 dpi/C			1 dpi/C			2 dpi/C			6 dpi/C
			ratio	p-value		ratio	p-value		ratio	p-value		ratio	p-value		ratio	p-value		ratio	p-value
14.3.3 theta	ENSSSCP00000009207	YWHAQ	↑1,11	0.0417916
14.3.3 zeta	ENSSSCP00000006472	YWHAZ				↓1,16	0.0396719
14.3.3 gamma	ENSSSCP00000008214	YWHAG				↑1,09	0.0225573
14-3-3 protein beta/alpha	ENSSSCP00000007864	YWHAB				↑1,10	0.0415341
40S ribosomal protein S10-like protein	ENSSSCP00000001659	RPS10				↓1,15	0.0479358
40S ribosomal protein S11	ENSSSCP00000003432	RPS11							↓1,06	0.0335882
40S ribosomal protein S15	gi|51338618	RPS15				↑1,130005212	0.0159278
40S ribosomal protein S18	ENSSSCP00000001631	RPS18				↓1,06	0.0438467
40S ribosomal protein S20	gi|189043876	RPS20				↓1,19	0.0254035
40S ribosomal protein S23	ENSSSCP00000015028	RPS23	↓1,18	0.022939		↓1,41	0.00149797
60S acidic ribosomal protein P2	ENSSSCP00000013652	RPLP2	↑1,21	0.00392872		↑1,25	0.000524307		↑1,08	0.0197966
60S ribosomal protein L10	gi|85681889	RPL10				↓1,12	0.0192434
60S ribosomal protein L10a	ENSSSCP00000001675	RPL10A				↓1.08	0.012804
60S ribosomal protein L15	gi|6174950	RPL15	↑1,14	0.0176052					↑1,10	0.028941
60S ribosomal protein L23	gi|51338616	RPL23				↓1,32	0.0469657
60S ribosomal protein L29	gi|51704218	RPL29				↑1,26	0.0398868
60S ribosomal protein L4 Fragment (L1)	ENSSSCP00000005322	RPL4				↓1,18	0.0140336
60S ribosomal protein L5 Fragment	ENSSSCP00000007355	RPL5				↓1,10	0.0271469
Acyl-CoA-binding protein	ENSSSCP00000016659	DBI							↓1,04	0.00138601
Aldehyde dehydrogenase 9A1	gi|194036835	ALDH9A1				↓1,35	0.00550383
Aldehyde Reductase	gi|281500757	AKR1A1	↓1,19	0.03465
Aldose reductase	gi|584742	AKR1B1	↓1,10	0.00807048		↓1,22	0.0325744
Alpha-1 acid glycoprotein	ENSSSCP00000005884	ORM1				↑1,16	0.011361
Alpha-1-antichymotrypsin 3	gi|194038349	SERPINA3				↑1,20	0.0406892
Alpha-actinin 1	ENSSSCP00000002497	ACTN1				↑1,14	0.0194308
Annexin 1	gi|194034195	ANXA1	↑1,48	0.049		↑1,68	0.000675204
Annexin A4	gi|4033507	ANXA4							↑1,21	0.00313649
Apolipoprotein A-I Precursor	ENSSSCP00000015994	APOA1	↑1,14	0.0199275		↓1,16	0.0553715		↓1,18	0.00309083
ARP3 actin-related protein 3 homolog	gi|197251946	ACTR3				↓1,08	0.0279751
ATPase of 70k heat-shock cognate protein	ENSSSCP00000016063	HSPA8				↑1,08	0.0251929
B-cell receptor-associated protein 31	ENSSSCP00000013581	BCAP31	↑1,08	0.0424255
Beta-enolase	gi|122134154	ENO3	↓1,09	0.00865164
Brain acid soluble protein 1	ENSSSCP00000017791	BASP1				↑1,37	0.0312833
BTB/POZ domain-containing protein KCTD12	ENSSSCP00000010111	KCTD12							↑1,17	0.00208778
Calcium-binding protein S100A8	ENSSSCP00000007025	S100A8				↑1,31	0.0330144
Calcium-binding protein S100A9	ENSSSCP00000007023	S100A9				↑1,37	0.0362958
Caldesmon 1 (H-caldesmon)	ENSSSCP00000017521	CALD1				↑1,40	0.00206649
Calmodulin	ENSSSCP00000009000	CALM1				↑1,09	0.0208622		↑1,20	0.00224031
Capz-interacting protein	gi|194036806	RCSD1	↑1,57	0.0138217		↑1,73	0.0388597
Ch4 and secrete domains of swine IgM	gi|1236646	IGM							↑1,16	0.0365006
Clathrin heavy chain	ENSSSCP00000018720	CLTC				↓1,04	0.013497
Complement component C3	gi|11869931	C3				↓1,10	0.0206673
Cyclophilin A (Cyclosporin A-binding protein)	ENSSSCP00000017727	PPIA				↓1,10	0.0217952
Cysteine and histidine-rich domain (CHORD)-containing 1	gi|164664460	CHORDC1				↑1,28	0.0372967		↑1,09	0.0277676
Cytoskeletal beta actin	gi|45269029	ACTB	↑1,04	0.0491391		↑1,05	0.00843808
Eukaryotic initiation factor 4A isoform 1	ENSSSCP00000019023	EIF4A1	↓1,07	0.0299489		↓1,12	0.0282887
Eukaryotic initiation factor 5A isoform 1	ENSSSCP00000019005	EIF5A	↓1,14	0.016522		↓1,12	0.0108828
Eukaryotic translation elongation factor 1	gi|147899784	EEF1A							↓1,05	0.0364728
Eukaryotic translation initiation factor 2	ENSSSCP00000012965	EIF2S3				↓1,20	0.0397255		↓1,20	0.0251696
Gastrotropin (Ileal lipid-binding protein)	ENSSSCP00000018050	FABP6	↓2,02	0.00302553		↓2,4	0.000369266
Glutaredoxin-1 (Thioltransferase-1)	ENSSSCP00000015066	GLRX				↓1,31	0.0468654
Guanylate binding protein 1	ENSSSCP00000007382	GBP1				↑1,16	0.0177529
Haptoglobin	gi|189409353	HP				↑1,53	0.00563153
Heat shock 10kD protein	gi|30525868	HSPE1							↓1,17	0.00359764
Heat shock 27 kDa protein, HSP BETA 1	gi|55668280	HSPB1				↑1,27	0.00706844
Heat shock 70 kDa protein 9	ENSSSCP00000015252	HSPA9							↓1,10	0.0192457
Heat shock 70kDa protein 5	gi|194033595	HSPA5	↑1,04	0.00800664
Heterogeneous nuclear ribonucleoprotein 2	ENSSSCP00000000288	PCBP2				↓1,30	0.00407393
Heterogeneous nuclear ribonucleoprotein A1	ENSSSCP00000000304	HNRNPA1				↑1,08	0.00147453
Heterogeneous nuclear ribonucleoprotein F	ENSSSCP00000010879	HNRNPF				↓1,12	0.00139376
High mobility group protein B2	gi|123375	HMGB2				↑1,18	0.0239979
Ig lambda chain C region	ENSSSCP00000010712	IGLC1				↑1,23	0.0168477
Interleukin enhancer binding factor 2	ENSSSCP00000007010	ILF2				↑1,12	0.0367122
Lectin, galactoside-binding, soluble, 3	gi|218664491	LGALS3	↓1,27	0.0352982		↓1,45	0.00365347
L-lactate dehydrogenase A chain	ENSSSCP00000014202	LDHA	↓1,13	0.0492154		↓1,14	0.00353533
Macrophage migration inhibitory factor	ENSSSCP00000010740	MIF				↓1,33	0.0431019
Malate dehydrogenase, mitochondrial	gi|2506849	MDH2							↓1,12	0.00537266
Myosin light polypeptide 6	ENSSSCP00000000403	MYL6	↑1,26	0.000828143		↑1,19	0.0278496
Myosin regulatory light polypeptide 9	ENSSSCP00000007791	MYL9	↑1,34	0.0350891
Myosin-14	ENSSSCP00000003480	MYH14							↑1,48	0.0122092
Nucleolar phosphoprotein B23	ENSSSCP00000018010	NPM1	↓1,07	0.041604		↓1,14	0.000448831		↓1,11	0.00413389
Nucleolar phosphoprotein p130	ENSSSCP00000011267	NOLC1	↑1,19	0.00533184
Nucleoside diphosphate kinase B	ENSSSCP00000018643	NME2				↓1,24	0.0082272		↓1,12	0.0321851
PDZ and LIM domain protein 5	ENSSSCP00000009802	PDLIM5				↑1,11	0.0473221
Peroxiredoxin-1	ENSSSCP00000004229	PRDX1	↓1,12	0.0128564		↓1,20	0.00426322
Phosphopyruvate hydratase	Q29568	ENO1							↑1,08	0.0177919
Plasma gelsolin precursor	gi|164472	GSN				↑1,04	0.0407708
Prophenin-1	gi|1730500	PF1	↑2,07	0.0291139		↑2,52	0.0257055
Protein kinase C substrate, light chain	ENSSSCP00000004780	MARCKS				↑1,67	0.027651
Protein SET (HLA-DR-associated protein II)	ENSSSCP00000006060	SET				↓1,05	0.0135316
Pyruvate kinase isozymes M1/M2 isoform 1	gi|194038728	PKM2				↑1,07	0.0373798
Ran, small GTP-binding protein member of RAS oncogene family	ENSSSCP00000010408	RAN							↓1,10	0.0113215
Rho A	ENSSSCP00000007228	RHOA							↑1,11	0.00844416
Ribosomal protein L7	ENSSSCP00000006593	RPL7				↓1,10	0.00716241
Ribosomal protein S3A	ENSSSCP00000009623	RPS3A	↓1,09	0.0456649
Ribosome binding protein 1	gi|194044286	RRBP1							↑1,16	0.0166649
Serotransferrin	gi|136192	TF				↑1,11	0.0332992
Sodium/potassium ATPase inhibitor SPAI-2	gi|1711491	WAP-2							↑1,21	0.000208436
Superoxide dismutase [Cu-Zn]	gi|122064583	SOD1				↓1,18	0.022655
Thymosin beta-4 (T beta-4)	ENSSSCP00000012901	TMSB4X							↑1,20	0.0407465
Tropomyosin alpha-1 chain	ENSSSCP00000004929	TPM1				↓1,17	0.0386634
Tropomyosin alpha-4 chain	ENSSSCP00000014723	TPM4	↑1,18	0.00929025		↑1,32	0.0217996
Ubiquitin thioesterase L3	gi|122131855	UCHL3	↓1,17	0.0398582
UPF0027 protein C22orf28 homolog	gi|106073298	C22orf28							↓1,07	0.0432001
90-kDa heat shock protein	gi|1945447	HSP90AA1				↑1,11	0.0088623								↑1,19	0.0185172
Annexin A6	ENSSSCP00000018105	ANXA6							↓1,09	0.0352298		↑1,08	0.0251331		↑1,15	0.0127957
Cytokeratin 8	ENSSSCP00000000267	KRT8				↓1,46	0.017716					↓1,50	0.0220441
Cytokeratin-19	ENSSSCP00000018489	KRT19	↓1,22	0.042113		↓1,24	0.00497437					↓1,51	0.00424676					↓1,47	0.0384687
Cytokeratin-20	ENSSSCP00000018502	KRT20	↓1,20	0.0255689														↑1,24	0.0353711
Dihydrolipoyllysine-residue succinyltransferase component of 2-oxoglutarate dehydrogenase complex, mitochondrial Precursor	ENSSSCP00000002572	DLST							↓1,15	0.01034
Heat shock 60 kDa protein 1	ENSSSCP00000017033	HSPD1							↓1,14	0.00458517		↓1,11	0.0431114		↓1,12	0.0035786		↓1,19	0.000829069
Heat shock 70 kDa protein 4	ENSSSCP00000015203	HSPA4				↑1,12	0.0117777											↑1,03	0.00348024
Heat shock protein 70.2	gi|39777368	HSPA1B				↑1,15	0.0209062					↑1,12	0.0408993		↑1,10	0.0152269
Hemoglobin subunit alpha	ENSSSCP00000008517	HBA1	↓1,28	0.0327067		↓1,31	0.040783		↓1,35	0.0359345					↓1,24	0.0160541
Hemoglobin subunit beta	ENSSSCP00000015647	HBB				↓1,27	0.0369065		↓1,21	0.0356821					↓1,20	0.0453355
Histone cluster 1, H2ag	gi|194039792	HIST1H2AG	↓1,12	0.0485672					↓1,21	0.00787481		↓1,67	0.00107032		↓1,80	0.000647676
Prothymosin, alpha	gi|229892818	PTMA				↑1,27	0.0215526					↑1,12	0.000692058					↓1,13	0.0317709
Profilin	ENSSSCP00000018967	PFN1				↓1,06	0.00779369					↑1,08	0.0397136					↓1,11	0.025176
Signal transducer and activator of transcription 1	gi|62511144	STAT1	↓1,05	0.0346877
14.3.3 gamma	ENSSSCP00000008214	YWHAG							↑1,09	0.0225573		↑1,11	0.0377604		↑1,11	0.00214103
Tropomyosin 3	gi|45272586	TPM3				↑1,04	0.0159767								↓1,05	0.0348025		↑1,16	0.0135672
Thymosin beta-10 (Thymosin beta-9)	ENSSSCP00000008804	TMSB10				↑1,29	0.00855134
Tubulin beta-5 chain	ENSSSCP00000001437	TUBB				↓1,05	0.0315608					↑1,09	0.0139372
Vinculin	ENSSSCP00000010998	VCL													↑1,05	0.00264472
Cytosolic NADP-isocitrate dehydrogenase	gi|194043781	IDH1													↓1,14	0.0266034
Cytosolic non-specific dipeptidase	ENSSSCP00000005241	CNDP2										↑1,12	0.016566		↑1,10	0.0328225		↑1,12	0.0379232
Phosphoglycerate mutase 1	gi|194041795	PGAM1
alpha-2-macroglobulin	gi|194037849	A2M													↑1,03	0.0244041		↓1,12	0.0259057
Annexin A2	gi|148876771	ANXA2
40S ribosomal protein S19 Fragment	ENSSSCP00000003296	RPS19													↑1,07	0.016732
Fatty Acid Synthase	gi|198443142	FASN													↓1,12	0.000148595
Fructose-bisphosphate aldolase A	ENSSSCP00000018818	ALDOA										↓1,19	0.0137868					↓1,12	0.0303917
Galectin-4	gi|2833353	LGALS4
FK506-binding protein 4	ENSSSCP00000000791	FKBP4													↑1,15	0.00578868
Heat shock 90kD protein 1, beta Fragment	ENSSSCP00000001854	HSPCB													↑1,19	0.0185172
Hsp27	gi|55668280	HSPB1													↑1,26	0.000360784
Heterogeneous nuclear ribonucleoprotein U	ENSSSCP00000011596	HNRPU													↓1,10	0.0388629		↑1,55	0.00854535
Immunoglobulin alpha heavy chain constant region	gi|555827	IGA																↑1,30	0.0258216
Immunoglobulin lambda-chain	gi|164511	IGL													↑1,10	0.00517543
Hepatoma-derived growth factor	ENSSSCP00000006893	HDGF										↑1,10	0.016144
Peroxiredoxin 5	ENSSSCP00000013857	PRDX5										↓1,15	0.0439271
Calmodulin Fragment	ENSSSCP00000009000	CALM2													↓1,10	0.0221566		↓1,58	0.0355187
Histone H1.1	ENSSSCP00000001180	HIST1H1A										↓1,49	0.00626207		↓1,42	0.0172255
Histone H2B type 1-K (H2B K)	ENSSSCP00000001244	HIST1H2BK										↓1,66	0.00651427		↓1,62	0.0214563
Nuclear migration protein nudC	ENSSSCP00000003869	NUDC										↑1,17	0.049					↓1,49	0.0387663
HnRNP A2/B1 protein Fragment	ENSSSCP00000017700	HNRPA2B1										↓1,20	0.0377162		↓1,33	0.000414036
Plasminogen activator inhibitor 1 RNA-binding protein	ENSSSCP00000004109	SERBP1										↑1,08	0.0491562
S100 calcium-binding protein A6	gi|97190495	S100A6										↓1,13	0.0459118
Selenium-binding protein 1	ENSSSCP00000007063	SELENBP1													↓1,15	0.0146543
Serine/threonine-protein phosphatase 2A	gi|1702996	PPP2R1A													↓1,17	0.043565
Transaldolase	ENSSSCP00000013657	TALDO1													↓1,06	0.0348025
